# Supplementary material for: Methyl 3-carboxy-5-nitrobenzoate
Source: Acta Crystallogr Sect E Struct Rep Online. 2009 Jan 17;65(Pt 2):o335. doi: 10.1107/S1600536809001093 (PMC2968314; doi:10.1107/S1600536809001093)
Supplement: Supplementary file 1 [file e-65-0o335-sup1.cif]

##############################################################################
###                                                                        ###
###        Electronic paper (Acta Crystallographica Section E)             ###
###                                                                        ###
##############################################################################
#                                                                            #
# This CIF contains the data in a paper accepted for publication in Acta     #
# Crystallographica Section E. It conforms to the requirements of Notes      #
# for Authors for Section E, and has been peer reviewed under the auspices   #
# of the IUCr Commission on Journals.                                        #
#                                                                            #
# Full details of the Crystallographic Information File format               #
# are given in the paper "The Crystallographic Information File (CIF):       #
# a New Standard Archive File for Crystallography" by S. R. Hall, F. H.      #
# Allen and I. D. Brown [Acta Cryst. (1991), A47, 655-685].                  #
#                                                                            #
# The current version of the core CIF dictionary is obtainable from          #
# ftp://ftp.iucr.org/pub/cif_core.dic. The current version number is 2.4.    #
#                                                                            #
# Software is freely available for graphical display of the structure(s) in  #
# this CIF.  For information consult the CIF home page http://www.iucr.org/  #
# cif/home.html                                                              #
#                                                                            #
# This file may be used for bona fide research purposes within the           #
# scientific community so long as proper attribution is given to the journal # 
# article from which it was obtained.                                        #
#                                                                            #
##############################################################################
                                             
data_I
_audit_creation_method     SHELXL-97
_chemical_name_systematic
;
Methyl 3-carboxy-5-nitrobenzoate
;
_chemical_name_common     ?
_chemical_formula_moiety     'C9 H7 N O6'
_chemical_formula_sum     'C9 H7 N O6'
_chemical_formula_iupac     'C9 H7 N O6'
_chemical_formula_weight     225.16
_chemical_melting_point     ?
_symmetry_cell_setting     Monoclinic
_symmetry_space_group_name_H-M     'P 21/c'
_symmetry_space_group_name_Hall     '-P 2ybc'
loop_
    _symmetry_equiv_pos_as_xyz
    'x, y, z'
    '-x, y+1/2, -z+1/2'
    '-x, -y, -z'
    'x, -y-1/2, z-1/2'
_cell_length_a     7.3450(15)
_cell_length_b     8.9050(18)
_cell_length_c     14.474(3)
_cell_angle_alpha     90.00
_cell_angle_beta     91.18(3)
_cell_angle_gamma     90.00
_cell_volume     946.5(3)
_cell_formula_units_Z     4
_cell_measurement_reflns_used     25
_cell_measurement_theta_min     10
_cell_measurement_theta_max     13
_cell_measurement_temperature     293(2)
_exptl_crystal_description     'block'
_exptl_crystal_colour     'colourless'
_exptl_crystal_size_max     0.30
_exptl_crystal_size_mid     0.20
_exptl_crystal_size_min     0.10
_exptl_crystal_density_diffrn     1.580
_exptl_crystal_density_meas     ?
_exptl_crystal_density_method     'not measured'
_exptl_crystal_F_000     464
_exptl_absorpt_coefficient_mu     0.136
_exptl_absorpt_correction_type     psi-scan
_exptl_absorpt_process_details     '(North <i>et al.</i>, 1968)'
_exptl_absorpt_correction_T_min     0.9503
_exptl_absorpt_correction_T_max     0.9765
_exptl_special_details
;
;
_diffrn_ambient_temperature     293(2)
_diffrn_radiation_type     MoK\a
_diffrn_radiation_wavelength     0.71073
_diffrn_radiation_source     'fine-focus sealed tube'
_diffrn_radiation_monochromator     graphite
_diffrn_measurement_device_type     'Enraf--Nonius CAD-4'
_diffrn_measurement_method     \w/2\q
_diffrn_detector_area_resol_mean     ?
_diffrn_reflns_number     1859
_diffrn_reflns_av_R_equivalents     0.0211
_diffrn_reflns_av_sigmaI/netI     0.0267
_diffrn_reflns_theta_min     2.69
_diffrn_reflns_theta_max     25.25
_diffrn_reflns_theta_full     25.25
_diffrn_measured_fraction_theta_max     1.000
_diffrn_measured_fraction_theta_full     1.000
_diffrn_reflns_limit_h_min     0
_diffrn_reflns_limit_h_max     8
_diffrn_reflns_limit_k_min     0
_diffrn_reflns_limit_k_max     10
_diffrn_reflns_limit_l_min     -17
_diffrn_reflns_limit_l_max     17
_diffrn_standards_number     3
_diffrn_standards_interval_count     200
_diffrn_standards_interval_time     .
_diffrn_standards_decay_%     1.0
_refine_special_details
;
Refinement of <i>F</i>^2^ against ALL reflections. The weighted
<i>R</i>-factor <i>wR</i> and goodness of fit <i>S</i> are based
on <i>F</i>^2^, conventional <i>R</i>-factors <i>R</i> are based on
<i>F</i>, with <i>F</i> set to zero for negative <i>F</i>^2^. The
threshold expression of <i>F</i>^2^ > \s(<i>F</i>^2^) is used only
for calculating <i>R</i>-factors(gt) <i>etc</i>.
and is not relevant to the choice of reflections for refinement.
<i>R</i>-factors based on <i>F</i>^2^ are statistically about twice
as large as those based on <i>F</i>, and <i>R</i>- factors based on
ALL data will be even larger.
;
_reflns_number_total     1717
_reflns_number_gt     1284
_reflns_threshold_expression     I>2\s(I)
_refine_ls_structure_factor_coef     Fsqd
_refine_ls_matrix_type     full
_refine_ls_R_factor_all     0.0564
_refine_ls_R_factor_gt     0.0392
_refine_ls_wR_factor_gt     0.0969
_refine_ls_wR_factor_ref     0.1045
_refine_ls_goodness_of_fit_ref     1.033
_refine_ls_restrained_S_all     1.033
_refine_ls_number_reflns     1717
_refine_ls_number_parameters     150
_refine_ls_number_restraints     0
_refine_ls_number_constraints     23
_refine_ls_hydrogen_treatment     mixed
_refine_ls_weighting_scheme     calc
_refine_ls_weighting_details
          'calc w=1/[\s^2^(Fo^2^)+(0.057P)^2^+0.0354P] where P=(Fo^2^+2Fc^2^)/3'
_atom_sites_solution_hydrogens     difmap
_atom_sites_solution_primary     direct
_atom_sites_solution_secondary     difmap
_refine_ls_shift/su_max     0.000
_refine_ls_shift/su_mean     0.000
_refine_diff_density_max     0.171
_refine_diff_density_min     -0.134
_refine_ls_extinction_method     none
_refine_ls_extinction_coef     ?
loop_
    _atom_type_symbol
    _atom_type_description
    _atom_type_scat_dispersion_real
    _atom_type_scat_dispersion_imag
    _atom_type_scat_source
    'C' 'C' 0.0033 0.0016
                         'International Tables Vol C Tables 4.2.6.8 and 6.1.1.4'
    'H' 'H' 0.0000 0.0000
                         'International Tables Vol C Tables 4.2.6.8 and 6.1.1.4'
    'N' 'N' 0.0061 0.0033
                         'International Tables Vol C Tables 4.2.6.8 and 6.1.1.4'
    'O' 'O' 0.0106 0.0060
                         'International Tables Vol C Tables 4.2.6.8 and 6.1.1.4'
_computing_data_collection     'CAD4 Software (Enraf--Nonius, 1989)'
_computing_cell_refinement     'CAD4 Software (Enraf--Nonius, 1989)'
_computing_data_reduction     'XCAD4 (Harms & Wocadlo, 1995)'
_computing_structure_solution     'SHELXS97 (Sheldrick, 2008)'
_computing_structure_refinement     'SHELXL97 (Sheldrick, 2008)'
_computing_molecular_graphics     'SHELXTL (Sheldrick, 2008)'
_computing_publication_material     'SHELXL97 (Sheldrick, 2008)'
loop_
    _atom_site_type_symbol
    _atom_site_label
    _atom_site_fract_x
    _atom_site_fract_y
    _atom_site_fract_z
    _atom_site_U_iso_or_equiv
    _atom_site_adp_type
    _atom_site_calc_flag
    _atom_site_refinement_flags
    _atom_site_occupancy
    _atom_site_disorder_assembly
    _atom_site_disorder_group
    N N 1.0387(2) 0.49976(17) 0.29780(10) 0.0475(4) Uani d . 1 . .
    O O1 1.30752(17) 0.20120(16) 0.64959(9) 0.0588(4) Uani d . 1 . .
    C C1 1.4451(3) 0.2024(3) 0.72271(15) 0.0742(7) Uani d . 1 . .
    H H1A 1.4327 0.1142 0.7602 0.111 Uiso calc R 1 . .
    H H1B 1.4301 0.2902 0.7603 0.111 Uiso calc R 1 . .
    H H1C 1.5638 0.2036 0.6962 0.111 Uiso calc R 1 . .
    C C2 1.3171(2) 0.3110(2) 0.58767(12) 0.0442(4) Uani d . 1 . .
    O O2 1.4321(2) 0.40512(19) 0.58894(10) 0.0769(5) Uani d . 1 . .
    C C3 1.1649(2) 0.30531(18) 0.51817(11) 0.0375(4) Uani d . 1 . .
    O O3 1.1685(2) 0.58281(18) 0.29145(11) 0.0730(5) Uani d . 1 . .
    O O4 0.9140(2) 0.4969(2) 0.24169(11) 0.0832(6) Uani d . 1 . .
    C C4 1.0120(2) 0.21563(18) 0.53024(11) 0.0382(4) Uani d . 1 . .
    H H4A 1.0053 0.1533 0.5816 0.046 Uiso calc R 1 . .
    O O5 0.70372(17) 0.03897(15) 0.54893(9) 0.0561(4) Uani d . 1 . .
    C C5 0.8694(2) 0.21906(18) 0.46585(12) 0.0373(4) Uani d . 1 . .
    O O6 0.57474(18) 0.13777(16) 0.42237(9) 0.0560(4) Uani d . 1 . .
    H H6B 0.475(4) 0.072(3) 0.4318(19) 0.119(10) Uiso d . 1 . .
    C C6 0.8793(2) 0.31082(18) 0.38850(11) 0.0380(4) Uani d . 1 . .
    H H6A 0.7850 0.3131 0.3447 0.046 Uiso calc R 1 . .
    C C7 1.0324(2) 0.39840(18) 0.37824(11) 0.0368(4) Uani d . 1 . .
    C C8 1.1757(2) 0.39837(18) 0.44108(11) 0.0379(4) Uani d . 1 . .
    H H8A 1.2771 0.4589 0.4323 0.046 Uiso calc R 1 . .
    C C9 0.7057(2) 0.12519(19) 0.48049(12) 0.0396(4) Uani d . 1 . .
loop_
    _atom_site_aniso_label
    _atom_site_aniso_U_11
    _atom_site_aniso_U_22
    _atom_site_aniso_U_33
    _atom_site_aniso_U_12
    _atom_site_aniso_U_13
    _atom_site_aniso_U_23
    N 0.0515(9) 0.0492(9) 0.0419(9) -0.0049(8) -0.0003(7) 0.0054(7)
    O1 0.0542(8) 0.0634(9) 0.0579(8) -0.0185(7) -0.0205(6) 0.0167(7)
    C1 0.0644(13) 0.1017(19) 0.0555(13) -0.0228(13) -0.0249(11) 0.0225(13)
    C2 0.0414(9) 0.0467(11) 0.0443(10) -0.0094(9) -0.0046(8) 0.0030(8)
    O2 0.0626(9) 0.0911(12) 0.0759(11) -0.0421(9) -0.0269(8) 0.0280(9)
    C3 0.0377(9) 0.0344(9) 0.0404(9) -0.0030(7) -0.0009(7) -0.0046(7)
    O3 0.0685(10) 0.0765(10) 0.0737(10) -0.0267(8) -0.0043(8) 0.0321(8)
    O4 0.0783(11) 0.1067(14) 0.0635(10) -0.0288(10) -0.0274(8) 0.0353(9)
    C4 0.0408(9) 0.0331(9) 0.0407(9) -0.0040(7) -0.0017(7) -0.0005(7)
    O5 0.0499(8) 0.0578(8) 0.0601(8) -0.0174(6) -0.0112(6) 0.0174(7)
    C5 0.0369(8) 0.0324(9) 0.0424(9) -0.0027(7) -0.0020(7) -0.0053(7)
    O6 0.0454(8) 0.0569(9) 0.0650(9) -0.0201(7) -0.0184(7) 0.0123(7)
    C6 0.0396(9) 0.0369(9) 0.0373(9) -0.0014(8) -0.0049(7) -0.0040(7)
    C7 0.0409(9) 0.0355(9) 0.0342(8) -0.0027(7) 0.0020(7) -0.0005(7)
    C8 0.0332(8) 0.0370(9) 0.0436(10) -0.0037(7) 0.0034(7) -0.0050(8)
    C9 0.0420(9) 0.0330(9) 0.0435(10) -0.0055(8) -0.0060(8) -0.0006(8)
_geom_special_details
;
 All e.s.d.'s (except the e.s.d. in the dihedral angle between two
 l.s. planes) are estimated using the full covariance matrix. The
 cell e.s.d.'s are taken into account individually in the estimation
 of e.s.d.'s in distances, angles and torsion angles; correlations
 between e.s.d.'s in cell parameters are only used when they are
 defined by crystal symmetry. An approximate (isotropic) treatment of
 cell e.s.d.'s is used for estimating e.s.d.'s involving l.s. planes.
;
loop_
    _geom_bond_atom_site_label_1
    _geom_bond_atom_site_label_2
    _geom_bond_site_symmetry_2
    _geom_bond_distance
    _geom_bond_publ_flag
    N O3 . 1.211(2) ?
    N O4 . 1.2122(19) ?
    N C7 . 1.475(2) ?
    O1 C2 . 1.329(2) ?
    O1 C1 . 1.448(2) ?
    C1 H1A . 0.9600 ?
    C1 H1B . 0.9600 ?
    C1 H1C . 0.9600 ?
    C2 O2 . 1.190(2) ?
    C2 C3 . 1.489(2) ?
    C3 C4 . 1.393(2) ?
    C3 C8 . 1.393(2) ?
    C4 C5 . 1.388(2) ?
    C4 H4A . 0.9300 ?
    O5 C9 . 1.254(2) ?
    C5 C6 . 1.389(2) ?
    C5 C9 . 1.483(2) ?
    O6 C9 . 1.270(2) ?
    O6 H6B . 0.95(3) ?
    C6 C7 . 1.379(2) ?
    C6 H6A . 0.9300 ?
    C7 C8 . 1.377(2) ?
    C8 H8A . 0.9300 ?
loop_
    _geom_angle_atom_site_label_1
    _geom_angle_atom_site_label_2
    _geom_angle_atom_site_label_3
    _geom_angle_site_symmetry_1
    _geom_angle_site_symmetry_3
    _geom_angle
    _geom_angle_publ_flag
    O3 N O4 . . 123.18(16) ?
    O3 N C7 . . 118.11(15) ?
    O4 N C7 . . 118.71(15) ?
    C2 O1 C1 . . 116.20(15) ?
    O1 C1 H1A . . 109.5 ?
    O1 C1 H1B . . 109.5 ?
    H1A C1 H1B . . 109.5 ?
    O1 C1 H1C . . 109.5 ?
    H1A C1 H1C . . 109.5 ?
    H1B C1 H1C . . 109.5 ?
    O2 C2 O1 . . 123.71(17) ?
    O2 C2 C3 . . 123.86(17) ?
    O1 C2 C3 . . 112.41(15) ?
    C4 C3 C8 . . 120.06(15) ?
    C4 C3 C2 . . 122.07(15) ?
    C8 C3 C2 . . 117.81(15) ?
    C5 C4 C3 . . 120.18(16) ?
    C5 C4 H4A . . 119.9 ?
    C3 C4 H4A . . 119.9 ?
    C4 C5 C6 . . 120.19(15) ?
    C4 C5 C9 . . 119.62(15) ?
    C6 C5 C9 . . 120.19(15) ?
    C9 O6 H6B . . 115.3(17) ?
    C7 C6 C5 . . 118.42(15) ?
    C7 C6 H6A . . 120.8 ?
    C5 C6 H6A . . 120.8 ?
    C8 C7 C6 . . 122.86(15) ?
    C8 C7 N . . 119.05(15) ?
    C6 C7 N . . 118.05(15) ?
    C7 C8 C3 . . 118.28(15) ?
    C7 C8 H8A . . 120.9 ?
    C3 C8 H8A . . 120.9 ?
    O5 C9 O6 . . 123.82(16) ?
    O5 C9 C5 . . 118.73(15) ?
    O6 C9 C5 . . 117.45(15) ?
loop_
    _geom_torsion_atom_site_label_1
    _geom_torsion_atom_site_label_2
    _geom_torsion_atom_site_label_3
    _geom_torsion_atom_site_label_4
    _geom_torsion_site_symmetry_1
    _geom_torsion_site_symmetry_2
    _geom_torsion_site_symmetry_3
    _geom_torsion_site_symmetry_4
    _geom_torsion
    _geom_torsion_publ_flag
    C1 O1 C2 O2 . . . . 1.4(3) ?
    C1 O1 C2 C3 . . . . -177.00(17) ?
    O2 C2 C3 C4 . . . . -165.32(18) ?
    O1 C2 C3 C4 . . . . 13.1(2) ?
    O2 C2 C3 C8 . . . . 12.0(3) ?
    O1 C2 C3 C8 . . . . -169.58(15) ?
    C8 C3 C4 C5 . . . . -0.3(2) ?
    C2 C3 C4 C5 . . . . 176.95(16) ?
    C3 C4 C5 C6 . . . . 0.7(2) ?
    C3 C4 C5 C9 . . . . -178.81(15) ?
    C4 C5 C6 C7 . . . . -0.6(2) ?
    C9 C5 C6 C7 . . . . 178.84(15) ?
    C5 C6 C7 C8 . . . . 0.2(2) ?
    C5 C6 C7 N . . . . -177.71(14) ?
    O3 N C7 C8 . . . . -2.1(2) ?
    O4 N C7 C8 . . . . 178.43(17) ?
    O3 N C7 C6 . . . . 175.95(17) ?
    O4 N C7 C6 . . . . -3.6(2) ?
    C6 C7 C8 C3 . . . . 0.1(2) ?
    N C7 C8 C3 . . . . 178.04(14) ?
    C4 C3 C8 C7 . . . . -0.1(2) ?
    C2 C3 C8 C7 . . . . -177.46(15) ?
    C4 C5 C9 O5 . . . . -3.4(2) ?
    C6 C5 C9 O5 . . . . 177.14(16) ?
    C4 C5 C9 O6 . . . . 176.41(16) ?
    C6 C5 C9 O6 . . . . -3.1(2) ?
loop_
    _geom_hbond_atom_site_label_D
    _geom_hbond_atom_site_label_H
    _geom_hbond_atom_site_label_A
    _geom_hbond_site_symmetry_A
    _geom_hbond_distance_DH
    _geom_hbond_distance_HA
    _geom_hbond_distance_DA
    _geom_hbond_angle_DHA
    _geom_hbond_publ_flag
    O6 H6B O5 3_656 0.95(3) 1.67(3) 2.6206(19) 177.9(17) yes
    C8 H8A O2 3_866 0.9300 2.4800 3.406(2) 174.00 yes
data_global
_journal_date_recd_electronic     2008-09-16
_journal_date_accepted     2009-01-09
_journal_name_full     'Acta Crystallographica, Section E'
_journal_year     2009
_journal_volume     65
_journal_issue      2
_journal_page_first     o335
_journal_page_last     o335
_journal_paper_category     QO
_journal_coeditor_code     FB2119
_publ_contact_author_name     'Yongjia Shen'
_publ_contact_author_address
;
Institute of Fine Chemicals
East China University of Science and Technology
Shanghai 200237
People's Republic of China
;
_publ_contact_author_email     zou-pei@163.com
_publ_contact_author_fax     '086 021 64253201'
_publ_contact_author_phone     '086 021 64252967'
_publ_section_title
;
Methyl 3-carboxy-5-nitrobenzoate
;
loop_
    _publ_author_name
    _publ_author_footnote
    _publ_author_address
    'Zou, Pei'
;
Permanent address: Jiangsu Institute of Nuclear Medicine,
Wuxi 214063,
People's Republic of China
;
;
Institute of Fine Chemicals
East China University of Science and Technology
Shanghai 200237
People's Republic of China
;
    'Xie, Min-Hao' .
;
Jiangsu Institute of Nuclear Medicine
Wuxi 214063
People's Republic of China
;
    'Luo, Shi-Neng' .
;
Jiangsu Institute of Nuclear Medicine
Wuxi 214063
People's Republic of China
;
    'Liu, Ya-Ling' .
;
Jiangsu Institute of Nuclear Medicine
Wuxi 214063
People's Republic of China
;
    'Shen, Yong-Jia' .
;
Institute of Fine Chemicals
East China University of Science and Technology
Shanghai 200237
People's Republic of China
;
