# Supplementary material for: Methyl 3-carboxy-5-nitrobenzoate
Source: Acta Crystallogr Sect E Struct Rep Online. 2009 Jan 17;65(Pt 2):o335. doi: 10.1107/S1600536809001093 (PMC2968314; doi:10.1107/S1600536809001093)
Supplement: Supplementary file 2 [file e-65-0o335-Isup2.hkl]

# 
# h,k,l, Fc-squared, Fo-squared, sigma(Fo-squared) and status flag 
# 
data_I
_shelx_title ' X in P2(1)/c' 
_shelx_refln_list_code          4 
_shelx_F_calc_maximum      154.67 
_exptl_crystal_F_000       464.00 
_reflns_d_resolution_high  0.8331 
 
loop_ 
 _symmetry_equiv_pos_as_xyz 
 'x, y, z' 
 '-x, y+1/2, -z+1/2' 
 '-x, -y, -z' 
 'x, -y-1/2, z-1/2' 
 
_cell_length_a     7.3450 
_cell_length_b     8.9050 
_cell_length_c    14.4740 
_cell_angle_alpha  90.000 
_cell_angle_beta   91.180 
_cell_angle_gamma  90.000 
 
_shelx_F_squared_multiplier     1.000 
 
loop_ 
 _refln_index_h 
 _refln_index_k 
 _refln_index_l 
 _refln_F_squared_calc 
 _refln_F_squared_meas 
 _refln_F_squared_sigma 
 _refln_observed_status 
   1   0   0     1785.62     1809.10     32.53 o 
   2   0   0      212.03      206.04      3.10 o 
   3   0   0       74.53       67.62      2.45 o 
   4   0   0       60.84       68.72      3.01 o 
   5   0   0       61.35       63.64      3.32 o 
   6   0   0      157.45      164.75      5.83 o 
   7   0   0      822.08      719.60      2.26 o 
   8   0   0      157.72      188.81      7.18 o 
   1   1   0      258.38      269.54      3.17 o 
   2   1   0     1347.43     1233.49     36.25 o 
   3   1   0       62.19       59.00      2.34 o 
   4   1   0       47.75       47.94      2.57 o 
   5   1   0       51.06       47.08      2.78 o 
   6   1   0       61.38       64.82      3.76 o 
   7   1   0      328.83      343.17      9.01 o 
   8   1   0        3.45        3.66      2.53 o 
   0   2   0      235.16      245.38      3.76 o 
   1   2   0      686.33      688.96      6.01 o 
   2   2   0       48.85       41.34      1.85 o 
   3   2   0      113.47      123.67      3.41 o 
   4   2   0       81.92       79.63      3.23 o 
   5   2   0       15.87       13.26      1.97 o 
   6   2   0      117.38      128.59      5.21 o 
   7   2   0       87.20       84.15      4.88 o 
   8   2   0       17.63       19.91      3.21 o 
   1   3   0     1104.05     1226.63      9.22 o 
   2   3   0      784.62      853.34      8.55 o 
   3   3   0      599.26      670.13      8.43 o 
   4   3   0      205.44      199.08      5.19 o 
   5   3   0        6.85        6.99      1.73 o 
   6   3   0       31.44       33.50      3.14 o 
   7   3   0       29.17       37.56      3.50 o 
   8   3   0        6.38        5.60      2.19 o 
   0   4   0        1.52        0.77      1.00 o 
   1   4   0     1529.35     1447.97     11.64 o 
   2   4   0        1.68        1.27      1.15 o 
   3   4   0      286.50      276.31      5.91 o 
   4   4   0        6.14        3.89      1.61 o 
   5   4   0      129.00      119.01      5.07 o 
   6   4   0        0.05        0.91      1.47 o 
   7   4   0       11.94       12.20      2.44 o 
   8   4   0       41.38       49.96      4.06 o 
   1   5   0       37.01       35.02      1.81 o 
   2   5   0      146.94      160.85      4.75 o 
   3   5   0      141.95      157.67      4.92 o 
   4   5   0       51.91       52.76      2.88 o 
   5   5   0       49.51       48.39      3.60 o 
   6   5   0        0.01        1.74      1.74 o 
   7   5   0       28.12       25.32      3.01 o 
   0   6   0       29.14       33.52      2.41 o 
   1   6   0        1.49        2.67      1.35 o 
   2   6   0       10.17        9.70      1.96 o 
   3   6   0       65.12       65.70      3.75 o 
   4   6   0        0.73        1.22      1.72 o 
   5   6   0      152.60      145.71      5.93 o 
   6   6   0        8.93        4.99      2.28 o 
   7   6   0        4.48        3.72      2.06 o 
   1   7   0        4.48        3.39      1.80 o 
   2   7   0       43.49       46.94      3.19 o 
   3   7   0       17.63       17.78      2.74 o 
   4   7   0        6.02        6.78      2.22 o 
   5   7   0       56.86       53.26      4.13 o 
   6   7   0        5.46        6.19      2.64 o 
   0   8   0        8.22       14.06      2.65 o 
   1   8   0        2.72        6.60      1.86 o 
   2   8   0       85.77       76.30      4.62 o 
   3   8   0       14.89       14.24      2.71 o 
   4   8   0       44.21       40.17      2.60 o 
   5   8   0       11.64        6.47      2.69 o 
   1   9   0      127.08      119.24      5.65 o 
   2   9   0       91.25       99.96      5.99 o 
   3   9   0        0.92        1.03      2.81 o 
   4   9   0        4.41        3.05      2.85 o 
   0  10   0      291.79      273.91      9.23 o 
   1  10   0      118.24      103.36      5.87 o 
   2  10   0        3.83        2.29      2.63 o 
   3  10   0        1.33        2.41      2.76 o 
  -8   1   1       42.86       39.20      3.99 o 
  -7   1   1      203.86      237.50      7.54 o 
  -6   1   1       17.15       18.21      2.31 o 
  -5   1   1      258.22      238.88      5.92 o 
  -4   1   1        1.33        1.57      1.22 o 
  -3   1   1      652.24      694.35      7.72 o 
  -2   1   1      135.12      128.56      3.37 o 
  -1   1   1      551.93      610.40      5.12 o 
   0   1   1       44.05       45.56      0.91 o 
   1   1   1     2523.13     2460.91     42.16 o 
   2   1   1      861.21      893.72      7.27 o 
   3   1   1     1127.79     1178.70      9.96 o 
   4   1   1      364.91      350.47      6.26 o 
   5   1   1      330.86      315.02      6.89 o 
   6   1   1      210.35      220.23      6.58 o 
   7   1   1       31.32       28.98      3.50 o 
   8   1   1       29.52       31.38      3.54 o 
  -8   2   1       85.26       84.94      5.12 o 
  -7   2   1       43.23       55.08      4.10 o 
  -6   2   1       15.64       11.35      2.63 o 
  -5   2   1        0.09        1.51      1.51 o 
  -4   2   1        0.95        0.79      1.16 o 
  -3   2   1     1108.30     1143.55     10.49 o 
  -2   2   1      350.57      362.38      5.15 o 
  -1   2   1     7112.22     7073.71     96.10 o 
   0   2   1       10.60        9.17      0.53 o 
   1   2   1     1916.81     1874.59     41.61 o 
   2   2   1     1021.28      960.55      8.22 o 
   3   2   1       34.56       32.21      1.87 o 
   4   2   1      498.00      502.08      7.84 o 
   5   2   1      201.57      178.19      5.38 o 
   6   2   1      101.92      106.26      4.84 o 
   7   2   1      146.91      129.71      5.91 o 
   8   2   1       45.71       42.00      3.82 o 
  -8   3   1        1.59        3.97      1.87 o 
  -7   3   1        3.06        3.20      1.82 o 
  -6   3   1      149.70      164.12      5.99 o 
  -5   3   1       94.23       89.53      3.96 o 
  -4   3   1       45.70       45.16      2.71 o 
  -3   3   1      600.04      675.27      8.62 o 
  -2   3   1      177.55      176.78      4.05 o 
  -1   3   1       31.56       31.78      1.80 o 
   0   3   1        0.33        0.37      0.54 o 
   1   3   1      709.80      729.09      7.19 o 
   2   3   1     1323.31     1372.92     10.75 o 
   3   3   1       49.39       58.40      2.56 o 
   4   3   1       18.93       19.24      2.30 o 
   5   3   1       18.99       22.78      2.22 o 
   6   3   1        0.06        0.00      1.65 o 
   7   3   1       10.04       15.46      2.45 o 
   8   3   1        2.39        0.45      2.12 o 
  -8   4   1        2.29        7.03      2.56 o 
  -7   4   1       11.32        6.10      2.58 o 
  -6   4   1        1.40        1.95      1.95 o 
  -5   4   1       43.56       40.31      2.97 o 
  -4   4   1      316.65      353.14      7.39 o 
  -3   4   1      152.65      153.61      4.52 o 
  -2   4   1       77.90       87.52      3.23 o 
  -1   4   1      296.44      264.46      5.18 o 
   0   4   1      670.78      688.68      8.80 o 
   1   4   1       39.30       31.66      2.03 o 
   2   4   1      240.15      257.15      5.17 o 
   3   4   1      132.10      135.27      4.24 o 
   4   4   1       38.13       36.58      2.71 o 
   5   4   1       83.64       86.27      4.19 o 
   6   4   1        0.32        0.38      1.66 o 
   7   4   1        5.96        7.30      2.39 o 
   8   4   1       10.12        9.57      2.63 o 
  -7   5   1       28.21       29.93      3.49 o 
  -6   5   1        1.49        2.05      1.71 o 
  -5   5   1      246.67      251.37      7.42 o 
  -4   5   1      104.14       90.20      4.23 o 
  -3   5   1        6.63        6.52      1.52 o 
  -2   5   1      111.89      127.50      4.29 o 
  -1   5   1       15.72       17.72      1.71 o 
   0   5   1      282.69      293.92      4.36 o 
   1   5   1      369.42      359.44      5.57 o 
   2   5   1     1191.78     1326.04     12.67 o 
   3   5   1        8.99        9.89      1.74 o 
   4   5   1       39.85       32.48      2.87 o 
   5   5   1        6.32        4.67      1.89 o 
   6   5   1       10.82       11.17      2.47 o 
   7   5   1        1.19        1.74      2.42 o 
  -7   6   1        4.60        6.42      2.50 o 
  -6   6   1       30.41       28.05      3.40 o 
  -5   6   1      251.67      216.66      7.28 o 
  -4   6   1        7.35        8.71      2.22 o 
  -3   6   1       13.91       18.49      2.38 o 
  -2   6   1       69.46       78.41      3.78 o 
  -1   6   1       87.77       93.85      3.82 o 
   0   6   1      209.46      220.85      3.98 o 
   1   6   1       77.55       68.61      3.34 o 
   2   6   1       39.75       40.26      2.72 o 
   3   6   1       86.05       97.88      4.54 o 
   4   6   1        3.96        3.83      1.92 o 
   5   6   1       34.32       33.57      3.12 o 
   6   6   1        2.41        1.52      2.14 o 
   7   6   1       38.53       39.17      4.21 o 
  -6   7   1        1.16        0.97      2.38 o 
  -5   7   1       22.46       20.58      3.65 o 
  -4   7   1       10.82        9.55      2.30 o 
  -3   7   1        0.67        0.57      2.09 o 
  -2   7   1      114.68      125.91      5.20 o 
  -1   7   1      229.01      238.50      6.56 o 
   0   7   1       26.83       29.89      2.01 o 
   1   7   1       36.56       39.41      2.99 o 
   2   7   1        0.54        1.26      2.00 o 
   3   7   1       83.59       82.62      4.65 o 
   4   7   1       26.74       28.27      3.55 o 
   5   7   1        0.02        1.11      2.47 o 
   6   7   1       32.64       28.06      3.81 o 
  -5   8   1       13.38        7.49      3.00 o 
  -4   8   1        4.93        9.38      2.46 o 
  -3   8   1       68.33       65.91      4.50 o 
  -2   8   1      133.79      139.86      6.08 o 
  -1   8   1        5.61        5.11      2.72 o 
   0   8   1        5.11        4.64      1.48 o 
   1   8   1        1.41        2.11      2.11 o 
   2   8   1       42.86       45.75      3.67 o 
   3   8   1        1.73        1.68      2.33 o 
   4   8   1       91.26       80.14      5.64 o 
   5   8   1       37.96       37.04      4.13 o 
  -4   9   1        4.73        3.90      2.67 o 
  -3   9   1       18.91       18.01      3.08 o 
  -2   9   1        0.02        0.71      2.50 o 
  -1   9   1       49.08       51.81      4.29 o 
   0   9   1        7.97        6.47      2.97 o 
   1   9   1        4.43        9.49      2.37 o 
   2   9   1       11.32        9.94      3.15 o 
   3   9   1        0.44        1.34      2.33 o 
   4   9   1       21.15       25.98      3.83 o 
  -3  10   1        2.75        0.80      2.61 o 
  -2  10   1        0.00        0.33      2.57 o 
  -1  10   1       36.35       32.61      4.43 o 
   0  10   1        0.49        2.24      2.24 o 
   1  10   1       28.16       26.30      3.30 o 
   2  10   1        4.27        2.07      3.08 o 
   3  10   1        0.44        0.93      2.64 o 
  -8   0   2       14.99       13.75      2.96 o 
  -7   0   2      105.22       97.13      1.81 o 
  -6   0   2      113.90      112.15      4.95 o 
  -5   0   2       13.25       11.67      1.85 o 
  -4   0   2       63.05       72.00      3.08 o 
  -3   0   2     1219.06     1121.88      9.68 o 
  -2   0   2     9347.32     9744.07    114.42 o 
  -1   0   2      732.17      685.14      5.27 o 
   0   0   2     3173.08     3476.73     32.07 o 
   1   0   2     3923.05     4034.46     56.73 o 
   2   0   2      240.94      215.90      3.62 o 
   3   0   2      251.48      234.22      4.42 o 
   4   0   2      211.65      190.07      4.67 o 
   5   0   2        0.12        1.34      1.25 o 
   6   0   2     1135.24     1200.01     14.99 o 
   7   0   2      509.16      539.50     11.38 o 
   8   0   2        8.40       12.27      2.51 o 
  -8   1   2       55.27       61.24      4.49 o 
  -7   1   2       51.11       51.63      3.91 o 
  -6   1   2       27.75       23.98      2.58 o 
  -5   1   2        0.24        0.39      1.12 o 
  -4   1   2      404.56      455.85      7.24 o 
  -3   1   2     1521.45     1471.61     11.37 o 
  -2   1   2     2866.03     2921.74     60.76 o 
  -1   1   2      846.56      887.83      6.32 o 
   0   1   2      294.53      332.19      2.38 o 
   1   1   2     1792.20     1778.49     37.65 o 
   2   1   2      160.21      162.20      3.20 o 
   3   1   2      358.55      313.54      5.20 o 
   4   1   2       10.55       11.24      1.55 o 
   5   1   2      294.94      296.58      6.79 o 
   6   1   2      554.99      580.40     10.49 o 
   7   1   2       61.94       61.86      4.34 o 
   8   1   2       17.32       22.05      3.05 o 
  -8   2   2       41.10       48.46      4.45 o 
  -7   2   2       70.37       65.37      4.48 o 
  -6   2   2        1.29        1.18      1.66 o 
  -5   2   2       12.91       13.98      1.80 o 
  -4   2   2      105.09      111.14      3.75 o 
  -3   2   2      104.39      101.20      3.79 o 
  -2   2   2     1688.47     1841.74     12.02 o 
  -1   2   2    23923.32    23491.61    201.62 o 
   0   2   2     2977.55     2982.16     36.19 o 
   1   2   2      498.15      486.95      5.32 o 
   2   2   2      308.50      311.05      4.67 o 
   3   2   2       77.59       82.10      3.32 o 
   4   2   2     1063.49     1024.79     11.31 o 
   5   2   2       54.56       47.36      3.03 o 
   6   2   2      270.51      279.32      7.67 o 
   7   2   2       84.32       92.22      4.90 o 
   8   2   2        0.59        0.44      2.38 o 
  -8   3   2       13.29       14.83      2.88 o 
  -7   3   2        0.01        2.40      1.90 o 
  -6   3   2       29.82       30.18      2.94 o 
  -5   3   2        0.75        0.65      1.62 o 
  -4   3   2       92.13       85.45      3.64 o 
  -3   3   2     1106.54     1240.90     11.68 o 
  -2   3   2      761.73      854.61      8.93 o 
  -1   3   2      273.23      279.38      4.71 o 
   0   3   2      173.84      170.59      2.13 o 
   1   3   2       10.67        8.12      1.22 o 
   2   3   2      535.43      517.84      6.63 o 
   3   3   2       41.94       46.35      2.36 o 
   4   3   2     1081.68     1074.69     12.18 o 
   5   3   2       69.94       71.82      3.77 o 
   6   3   2       32.60       31.84      2.98 o 
   7   3   2        0.14        0.80      2.08 o 
   8   3   2        3.05        2.91      2.06 o 
  -8   4   2       68.62       60.41      4.50 o 
  -7   4   2       14.40       11.86      2.51 o 
  -6   4   2      125.57      120.58      5.44 o 
  -5   4   2      119.26      117.69      4.97 o 
  -4   4   2        5.15        5.81      1.54 o 
  -3   4   2      217.49      213.77      5.41 o 
  -2   4   2      112.89      127.57      3.93 o 
  -1   4   2       45.29       52.05      2.51 o 
   0   4   2      941.88      889.00     11.64 o 
   1   4   2       34.62       33.69      2.34 o 
   2   4   2     1391.99     1416.94     12.01 o 
   3   4   2       30.90       27.38      2.21 o 
   4   4   2       42.52       42.63      2.83 o 
   5   4   2      136.77      140.18      5.40 o 
   6   4   2       13.56        8.62      2.51 o 
   7   4   2        2.90        2.35      2.21 o 
   8   4   2       46.21       53.25      4.29 o 
  -7   5   2        7.85        8.55      2.72 o 
  -6   5   2       67.98       77.56      4.48 o 
  -5   5   2        1.06        2.94      1.89 o 
  -4   5   2       20.51       27.20      2.57 o 
  -3   5   2        0.95        0.84      1.58 o 
  -2   5   2        9.17       12.19      1.60 o 
  -1   5   2       23.42       20.99      1.89 o 
   0   5   2      403.49      412.24      4.98 o 
   1   5   2       59.72       52.62      2.94 o 
   2   5   2       14.80       17.65      2.07 o 
   3   5   2       38.83       35.26      2.70 o 
   4   5   2       40.11       33.68      2.94 o 
   5   5   2       68.89       61.94      4.00 o 
   6   5   2        0.16        2.40      2.40 o 
   7   5   2       31.66       33.02      3.66 o 
  -7   6   2       50.04       50.77      4.16 o 
  -6   6   2        0.53        1.13      2.45 o 
  -5   6   2       34.46       28.13      3.43 o 
  -4   6   2        0.25        0.36      1.73 o 
  -3   6   2       44.40       51.51      3.41 o 
  -2   6   2       42.44       43.44      2.99 o 
  -1   6   2        5.28        5.66      1.57 o 
   0   6   2       48.12       47.13      2.32 o 
   1   6   2      452.91      422.89      8.04 o 
   2   6   2      299.33      315.23      7.01 o 
   3   6   2       22.41       23.10      2.57 o 
   4   6   2        3.28        3.33      1.87 o 
   5   6   2       28.67       34.93      3.54 o 
   6   6   2       13.03       15.33      2.94 o 
   7   6   2       13.45       19.81      3.11 o 
  -6   7   2       12.83        8.83      3.00 o 
  -5   7   2        1.77        2.33      2.33 o 
  -4   7   2        0.75        3.98      1.87 o 
  -3   7   2      187.61      176.82      6.44 o 
  -2   7   2       24.12       20.28      2.87 o 
  -1   7   2        3.67        1.28      1.96 o 
   0   7   2      171.11      184.29      4.02 o 
   1   7   2        0.10        1.70      1.63 o 
   2   7   2       36.95       38.02      3.17 o 
   3   7   2      123.99      115.15      5.16 o 
   4   7   2       41.80       43.44      4.16 o 
   5   7   2        0.14        0.17      2.76 o 
   6   7   2       50.95       52.74      4.48 o 
  -5   8   2        8.67       15.43      2.50 o 
  -4   8   2        8.20        6.16      2.61 o 
  -3   8   2       12.51       15.38      3.12 o 
  -2   8   2       91.84       87.81      4.95 o 
  -1   8   2      261.34      287.57      8.04 o 
   0   8   2        4.39        2.62      1.55 o 
   1   8   2        5.20        4.65      2.00 o 
   2   8   2        1.49        0.42      2.19 o 
   3   8   2        1.63        0.00      2.27 o 
   4   8   2       81.59       74.66      5.08 o 
   5   8   2        6.28        8.23      2.98 o 
  -4   9   2        1.28        2.11      2.68 o 
  -3   9   2       21.53       22.11      3.94 o 
  -2   9   2        6.37        0.48      3.47 o 
  -1   9   2      332.33      363.33      9.92 o 
   0   9   2       11.94       12.30      2.14 o 
   1   9   2        2.08        1.65      2.22 o 
   2   9   2        1.85        4.12      2.65 o 
   3   9   2        3.41        2.81      2.62 o 
   4   9   2        3.75        4.40      3.01 o 
  -2  10   2       28.52       31.03      3.95 o 
  -1  10   2       38.29       42.12      4.40 o 
   0  10   2        5.53        3.88      2.06 o 
   1  10   2        0.09        1.84      2.48 o 
   2  10   2        0.19        1.85      2.91 o 
  -8   1   3        0.02        2.38      2.38 o 
  -7   1   3        6.98       10.70      1.91 o 
  -6   1   3       51.63       46.88      3.31 o 
  -5   1   3        0.00        1.22      1.22 o 
  -4   1   3      158.99      177.44      4.67 o 
  -3   1   3      841.87      854.36      9.00 o 
  -2   1   3      646.70      669.66      7.00 o 
  -1   1   3      153.25      152.23      2.55 o 
   0   1   3     3513.27     3486.71     62.45 o 
   1   1   3     1393.73     1417.98     36.86 o 
   2   1   3      340.14      356.34      4.91 o 
   3   1   3       21.95       25.96      1.77 o 
   4   1   3       29.83       23.43      1.97 o 
   5   1   3        9.92        8.53      1.76 o 
   6   1   3       32.04       30.84      3.19 o 
   7   1   3       75.84       74.63      4.92 o 
   8   1   3        0.13        2.28      2.28 o 
  -8   2   3       38.68       31.48      4.22 o 
  -7   2   3        0.02        2.59      1.77 o 
  -6   2   3        1.55        0.67      1.84 o 
  -5   2   3      188.40      189.32      5.64 o 
  -4   2   3       11.55       11.13      1.64 o 
  -3   2   3      119.94      115.66      3.55 o 
  -2   2   3      320.45      306.21      5.01 o 
  -1   2   3    18554.92    20118.81    179.32 o 
   0   2   3       74.58       72.45      1.77 o 
   1   2   3      274.63      272.31      4.30 o 
   2   2   3     1179.00     1163.31      9.49 o 
   3   2   3      148.19      139.93      3.74 o 
   4   2   3       34.93       38.46      2.59 o 
   5   2   3      134.99      120.84      4.61 o 
   6   2   3      849.15      862.03     13.22 o 
   7   2   3       89.26      100.46      5.53 o 
   8   2   3        5.52        8.08      2.59 o 
  -8   3   3      143.02      150.76      6.63 o 
  -7   3   3       20.00       19.07      2.84 o 
  -6   3   3        6.08        5.91      2.22 o 
  -5   3   3       35.81       31.95      2.77 o 
  -4   3   3       37.32       36.08      2.58 o 
  -3   3   3      132.19      121.71      3.87 o 
  -2   3   3       94.14       83.75      2.93 o 
  -1   3   3      215.21      205.68      4.11 o 
   0   3   3      260.94      244.26      6.11 o 
   1   3   3       62.29       67.38      2.52 o 
   2   3   3      865.53      887.11      8.99 o 
   3   3   3        9.52       10.01      1.70 o 
   4   3   3        4.32        1.91      1.33 o 
   5   3   3       58.32       59.12      3.74 o 
   6   3   3      117.72      113.70      5.28 o 
   7   3   3        2.62        5.23      1.72 o 
   8   3   3        3.04        3.34      1.79 o 
  -8   4   3       40.37       46.59      4.15 o 
  -7   4   3        7.66        3.63      2.16 o 
  -6   4   3      215.52      193.15      6.79 o 
  -5   4   3        0.01        1.01      1.53 o 
  -4   4   3        1.01        3.91      1.41 o 
  -3   4   3      275.19      299.17      6.46 o 
  -2   4   3      517.79      536.80      7.86 o 
  -1   4   3      344.03      338.62      5.88 o 
   0   4   3      741.23      771.99      5.83 o 
   1   4   3      118.17      133.22      3.98 o 
   2   4   3      202.81      186.48      4.56 o 
   3   4   3       17.80       17.26      1.87 o 
   4   4   3        6.84        7.73      1.70 o 
   5   4   3       50.18       53.02      3.62 o 
   6   4   3        7.65        7.28      2.21 o 
   7   4   3        7.98        4.82      2.68 o 
   8   4   3       36.69       44.85      4.24 o 
  -7   5   3       36.24       39.44      3.56 o 
  -6   5   3       30.22       22.75      3.19 o 
  -5   5   3       14.20       13.81      2.51 o 
  -4   5   3        9.34        5.73      1.91 o 
  -3   5   3       26.25       25.88      2.26 o 
  -2   5   3      207.52      199.42      5.32 o 
  -1   5   3       20.41       20.51      2.03 o 
   0   5   3       90.93       89.44      2.36 o 
   1   5   3      646.06      654.97      9.42 o 
   2   5   3      172.72      191.77      5.15 o 
   3   5   3       16.00       16.94      2.02 o 
   4   5   3       20.72       21.84      2.36 o 
   5   5   3        6.45       11.21      2.28 o 
   6   5   3        0.07        2.55      2.03 o 
   7   5   3       11.38       16.61      3.00 o 
  -7   6   3       25.06       28.71      3.49 o 
  -6   6   3       73.74       60.16      4.40 o 
  -5   6   3       43.72       50.20      3.96 o 
  -4   6   3       16.01       15.73      2.55 o 
  -3   6   3       32.47       33.51      3.24 o 
  -2   6   3       12.69       13.09      2.06 o 
  -1   6   3        4.11        8.16      1.67 o 
   0   6   3       97.54      100.18      2.56 o 
   1   6   3      494.39      500.28      9.06 o 
   2   6   3       22.42       21.26      2.37 o 
   3   6   3       17.25       13.72      2.31 o 
   4   6   3       13.47       13.55      2.83 o 
   5   6   3        2.72        5.08      2.26 o 
   6   6   3        0.00        2.67      2.67 o 
   7   6   3       16.60       20.39      3.31 o 
  -6   7   3       15.52        9.42      3.12 o 
  -5   7   3       17.29       13.23      2.97 o 
  -4   7   3        7.25        8.31      2.41 o 
  -3   7   3      107.51       98.75      5.05 o 
  -2   7   3      185.73      214.71      6.72 o 
  -1   7   3        5.28        5.20      2.08 o 
   0   7   3        7.48        6.09      1.31 o 
   1   7   3      256.28      270.09      7.27 o 
   2   7   3        0.57        2.33      1.82 o 
   3   7   3        3.18        6.22      1.85 o 
   4   7   3       85.08       78.75      4.99 o 
   5   7   3       12.86       12.54      3.12 o 
   6   7   3        3.93        0.50      3.40 o 
  -5   8   3        1.97        3.32      2.53 o 
  -4   8   3        1.78        2.18      2.73 o 
  -3   8   3        0.00        2.01      2.34 o 
  -2   8   3      121.85      135.75      6.31 o 
  -1   8   3      165.57      150.35      6.18 o 
   0   8   3       10.56       13.02      1.84 o 
   1   8   3        1.54        3.65      2.40 o 
   2   8   3        3.05        4.46      2.29 o 
   3   8   3        0.08        1.41      1.91 o 
   4   8   3       65.23       65.36      4.65 o 
   5   8   3      104.21      119.70      6.99 o 
  -4   9   3       18.76       18.62      3.23 o 
  -3   9   3       13.90       18.56      3.10 o 
  -2   9   3       95.86       98.50      5.66 o 
  -1   9   3      240.35      228.25      8.10 o 
   0   9   3       54.53       57.37      4.33 o 
   1   9   3        0.00        0.44      2.65 o 
   2   9   3        3.15        3.88      2.77 o 
   3   9   3       20.24       18.93      3.32 o 
   4   9   3        0.01        2.50      2.94 o 
  -2  10   3        5.04        2.09      2.88 o 
  -1  10   3        8.47        8.62      3.00 o 
   0  10   3        5.83        4.16      1.79 o 
   1  10   3       11.71       13.81      3.12 o 
   2  10   3        4.48        4.55      2.69 o 
  -8   0   4       14.66       15.38      2.78 o 
  -7   0   4        7.81        6.64      1.73 o 
  -6   0   4       28.38       24.77      2.53 o 
  -5   0   4       24.14       28.36      2.35 o 
  -4   0   4      204.55      220.05      5.14 o 
  -3   0   4      794.43      706.10      8.13 o 
  -2   0   4      265.61      263.03      4.46 o 
  -1   0   4     3887.79     3969.24     68.53 o 
   0   0   4     1166.88     1168.22     20.39 o 
   1   0   4      239.15      274.14      3.99 o 
   2   0   4      341.37      342.47      5.06 o 
   3   0   4     5735.27     6188.72    106.54 o 
   4   0   4      272.47      262.91      5.17 o 
   5   0   4       42.33       38.67      2.88 o 
   6   0   4        9.77       10.67      2.16 o 
   7   0   4        2.93        0.81      2.05 o 
   8   0   4        9.35        7.78      3.16 o 
  -8   1   4        2.48        1.10      2.16 o 
  -7   1   4        0.00        1.18      1.80 o 
  -6   1   4        0.17        1.34      1.69 o 
  -5   1   4        6.56        7.57      1.82 o 
  -4   1   4     1499.93     1530.66     13.67 o 
  -3   1   4       59.97       60.71      2.63 o 
  -2   1   4      171.84      147.39      3.47 o 
  -1   1   4      683.34      683.84      5.88 o 
   0   1   4     1358.42     1347.22     18.61 o 
   1   1   4      101.10      115.22      2.78 o 
   2   1   4      772.45      734.69      7.44 o 
   3   1   4     1828.59     1878.02     13.73 o 
   4   1   4      187.82      165.51      4.74 o 
   5   1   4       16.65       15.29      1.96 o 
   6   1   4       71.39       67.82      4.60 o 
   7   1   4       92.87       93.58      5.38 o 
   8   1   4        0.01        1.60      1.94 o 
  -8   2   4       13.55       12.59      2.54 o 
  -7   2   4       14.65       11.85      2.56 o 
  -6   2   4       47.51       48.22      3.50 o 
  -5   2   4       58.83       62.13      3.46 o 
  -4   2   4       28.32       25.64      2.30 o 
  -3   2   4      484.45      460.02      7.17 o 
  -2   2   4      409.13      394.41      5.86 o 
  -1   2   4       14.28       13.63      1.74 o 
   0   2   4      494.31      454.75      4.37 o 
   1   2   4      876.57      965.46      8.70 o 
   2   2   4      424.84      418.07      6.03 o 
   3   2   4        3.06        3.95      1.34 o 
   4   2   4        0.95        1.22      1.31 o 
   5   2   4     1015.94     1056.91     13.43 o 
   6   2   4      173.35      186.37      6.48 o 
   7   2   4       23.88       18.76      2.25 o 
   8   2   4        5.58        8.45      2.10 o 
  -8   3   4       42.26       48.61      4.12 o 
  -7   3   4       44.87       49.30      4.07 o 
  -6   3   4       36.61       38.00      3.24 o 
  -5   3   4       44.66       40.35      2.99 o 
  -4   3   4       14.81       14.57      1.97 o 
  -3   3   4      416.19      392.85      7.16 o 
  -2   3   4      101.65       96.40      3.33 o 
  -1   3   4       64.03       66.77      2.47 o 
   0   3   4      148.31      136.64      2.61 o 
   1   3   4     1506.46     1695.73     12.70 o 
   2   3   4        6.69        7.22      1.39 o 
   3   3   4        0.51        0.00      1.06 o 
   4   3   4       20.25       23.45      2.25 o 
   5   3   4      520.28      510.58      9.66 o 
   6   3   4      128.83      130.34      5.58 o 
   7   3   4       10.86       10.51      2.54 o 
   8   3   4       10.14       11.14      3.01 o 
  -7   4   4       21.67       18.94      2.83 o 
  -6   4   4       70.55       73.99      4.51 o 
  -5   4   4        0.81        0.16      1.65 o 
  -4   4   4       37.40       36.93      2.92 o 
  -3   4   4       15.20       18.01      2.05 o 
  -2   4   4     3339.94     3566.27     20.84 o 
  -1   4   4       48.55       51.07      2.57 o 
   0   4   4     1149.19     1239.83      7.82 o 
   1   4   4      913.67     1003.76     10.91 o 
   2   4   4        2.97        3.96      1.07 o 
   3   4   4        1.08        1.11      1.42 o 
   4   4   4       64.63       66.33      3.61 o 
   5   4   4      192.56      186.41      6.32 o 
   6   4   4      231.02      234.87      7.50 o 
   7   4   4        1.68        2.92      2.16 o 
  -7   5   4        2.85        7.08      2.57 o 
  -6   5   4        8.15        9.10      2.43 o 
  -5   5   4        1.73        2.01      2.01 o 
  -4   5   4       32.11       25.99      2.87 o 
  -3   5   4      211.25      227.61      6.22 o 
  -2   5   4       56.76       54.45      3.16 o 
  -1   5   4       37.11       35.37      2.48 o 
   0   5   4      111.36      100.02      2.62 o 
   1   5   4      378.35      382.43      7.50 o 
   2   5   4       17.19       19.58      2.20 o 
   3   5   4       16.64       17.17      2.27 o 
   4   5   4       77.46       87.22      4.40 o 
   5   5   4        3.95        4.48      2.18 o 
   6   5   4        7.39        5.48      2.69 o 
   7   5   4       36.44       36.94      3.75 o 
  -7   6   4       10.66        6.08      2.80 o 
  -6   6   4        1.99        4.60      2.23 o 
  -5   6   4       25.40       28.85      3.20 o 
  -4   6   4       85.46       88.57      4.94 o 
  -3   6   4       33.39       32.33      3.41 o 
  -2   6   4      126.43      126.37      5.13 o 
  -1   6   4       42.39       44.41      2.99 o 
   0   6   4       16.08       19.83      1.95 o 
   1   6   4        4.47        1.20      1.82 o 
   2   6   4       56.77       54.33      3.51 o 
   3   6   4        0.39        0.34      1.66 o 
   4   6   4        1.02        0.56      1.98 o 
   5   6   4        1.60        1.51      2.31 o 
   6   6   4       23.37       23.56      3.63 o 
  -6   7   4       43.39       36.88      4.29 o 
  -5   7   4        3.72        5.90      2.46 o 
  -4   7   4        0.20        4.11      2.20 o 
  -3   7   4       31.99       42.30      3.80 o 
  -2   7   4      584.45      588.79     11.14 o 
  -1   7   4        0.04        3.02      1.49 o 
   0   7   4      155.26      170.57      3.99 o 
   1   7   4       52.00       57.08      3.67 o 
   2   7   4        2.14        2.24      2.04 o 
   3   7   4       50.94       51.88      3.84 o 
   4   7   4       27.74       28.72      3.24 o 
   5   7   4        0.82        0.47      2.66 o 
   6   7   4        5.30        3.08      2.59 o 
  -5   8   4        8.85        8.05      2.98 o 
  -4   8   4        3.32        1.71      2.55 o 
  -3   8   4      109.99      115.59      5.98 o 
  -2   8   4      100.00       96.53      5.55 o 
  -1   8   4        0.15        0.99      2.26 o 
   0   8   4       41.81       44.15      2.64 o 
   1   8   4        0.04        0.61      2.34 o 
   2   8   4        1.60        3.24      2.15 o 
   3   8   4       13.61        8.96      2.72 o 
   4   8   4       21.16       22.87      3.65 o 
   5   8   4      178.42      173.75      7.65 o 
  -4   9   4        0.54        1.89      2.57 o 
  -3   9   4       20.14       24.68      3.54 o 
  -2   9   4        3.33        2.15      2.77 o 
  -1   9   4       26.33       21.50      3.33 o 
   0   9   4        0.41        1.61      1.61 o 
   1   9   4        1.03        2.52      2.67 o 
   2   9   4       64.39       65.90      5.18 o 
   3   9   4        4.95        2.30      2.69 o 
   4   9   4        0.79        0.98      2.37 o 
  -2  10   4        2.46        5.00      2.83 o 
  -1  10   4        9.25        7.56      2.90 o 
   0  10   4        0.85        1.17      2.82 o 
   1  10   4        1.00        3.06      3.06 o 
   2  10   4        1.23        0.80      3.29 o 
  -8   1   5        1.27        0.22      2.21 o 
  -7   1   5        5.28        5.43      2.48 o 
  -6   1   5        0.00        0.16      1.58 o 
  -5   1   5      214.93      215.08      6.00 o 
  -4   1   5      534.87      508.13      8.22 o 
  -3   1   5       56.10       49.68      2.60 o 
  -2   1   5       14.97       18.00      1.79 o 
  -1   1   5      786.72      744.18      7.34 o 
   0   1   5       60.33       57.36      2.08 o 
   1   1   5       33.11       29.60      1.52 o 
   2   1   5        9.42        9.09      1.29 o 
   3   1   5      146.04      147.35      4.09 o 
   4   1   5      864.16      898.66     11.09 o 
   5   1   5       20.10       22.78      2.17 o 
   6   1   5       54.79       56.48      3.69 o 
   7   1   5       12.31       12.31      2.65 o 
   8   1   5        1.92        4.18      1.62 o 
  -8   2   5        3.49        2.51      2.34 o 
  -7   2   5      115.50      118.34      5.50 o 
  -6   2   5        1.42        1.77      1.66 o 
  -5   2   5       19.75       17.63      2.50 o 
  -4   2   5      419.00      395.02      7.57 o 
  -3   2   5      436.93      411.45      7.08 o 
  -2   2   5      199.28      186.29      4.25 o 
  -1   2   5       10.44        9.36      1.33 o 
   0   2   5     1008.81     1029.37      7.88 o 
   1   2   5      653.78      636.75      7.60 o 
   2   2   5      517.98      514.49      7.10 o 
   3   2   5      311.52      311.55      5.62 o 
   4   2   5      179.81      179.52      5.11 o 
   5   2   5      284.17      268.69      6.99 o 
   6   2   5       43.42       42.70      3.33 o 
   7   2   5        2.14        0.20      2.38 o 
   8   2   5        9.59        7.93      2.33 o 
  -8   3   5        1.67        5.34      1.79 o 
  -7   3   5        5.48        7.04      2.58 o 
  -6   3   5        2.20        1.12      1.87 o 
  -5   3   5        3.60        0.82      1.64 o 
  -4   3   5       44.50       40.35      2.74 o 
  -3   3   5      708.47      702.82      9.71 o 
  -2   3   5      331.94      310.13      5.87 o 
  -1   3   5      782.23      775.92      8.33 o 
   0   3   5      863.16      860.33     16.42 o 
   1   3   5        0.44        0.39      1.17 o 
   2   3   5        5.18        4.00      1.20 o 
   3   3   5        8.18        7.11      1.57 o 
   4   3   5       82.98       80.78      3.84 o 
   5   3   5      275.15      292.06      7.60 o 
   6   3   5      105.33      104.60      5.15 o 
   7   3   5       42.63       44.62      4.29 o 
   8   3   5        0.27        0.00      2.25 o 
  -7   4   5       22.77       21.96      2.97 o 
  -6   4   5       16.08       13.75      2.64 o 
  -5   4   5       11.97       10.83      2.34 o 
  -4   4   5       16.34       19.72      2.29 o 
  -3   4   5       27.58       29.49      2.68 o 
  -2   4   5     2281.17     2340.80     17.33 o 
  -1   4   5      552.94      533.91      7.89 o 
   0   4   5      881.68      904.84      7.74 o 
   1   4   5      119.65      138.91      4.36 o 
   2   4   5       15.28       15.60      1.68 o 
   3   4   5       97.38       82.99      3.82 o 
   4   4   5      375.19      389.61      8.28 o 
   5   4   5      576.96      614.22     11.58 o 
   6   4   5       29.73       30.78      3.39 o 
   7   4   5        1.31        2.32      2.47 o 
  -7   5   5        3.15        6.01      2.43 o 
  -6   5   5        6.95        8.42      2.57 o 
  -5   5   5        0.00        1.96      1.96 o 
  -4   5   5      204.57      202.74      6.48 o 
  -3   5   5       30.25       25.05      2.79 o 
  -2   5   5       17.89       12.71      2.09 o 
  -1   5   5      553.97      502.98      8.40 o 
   0   5   5       11.17        9.74      1.17 o 
   1   5   5      286.16      328.77      7.01 o 
   2   5   5       95.24      111.49      4.33 o 
   3   5   5      288.88      256.79      6.70 o 
   4   5   5       23.06       23.27      2.79 o 
   5   5   5      175.12      172.08      6.53 o 
   6   5   5        6.91        4.52      2.66 o 
   7   5   5       16.99       17.26      3.30 o 
  -6   6   5       29.52       22.07      3.23 o 
  -5   6   5        0.02        0.65      2.02 o 
  -4   6   5       10.15       16.17      2.89 o 
  -3   6   5      726.24      682.05     11.90 o 
  -2   6   5      639.20      637.59     10.90 o 
  -1   6   5        8.45        5.92      1.69 o 
   0   6   5        6.45        4.67      1.25 o 
   1   6   5      107.48      113.00      4.83 o 
   2   6   5        1.56        4.16      1.99 o 
   3   6   5        1.12        0.34      1.73 o 
   4   6   5      418.66      453.68     10.31 o 
   5   6   5       20.79       20.79      3.20 o 
   6   6   5       15.03       16.82      3.14 o 
  -6   7   5        4.33        5.86      2.56 o 
  -5   7   5        5.17        4.83      2.51 o 
  -4   7   5        9.62        5.12      2.93 o 
  -3   7   5      129.62      123.51      5.83 o 
  -2   7   5      700.99      735.39     12.61 o 
  -1   7   5        0.21        2.97      1.97 o 
   0   7   5      135.53      137.21      4.34 o 
   1   7   5       20.72       13.94      2.57 o 
   2   7   5        0.92        0.20      2.01 o 
   3   7   5        0.08        0.19      2.11 o 
   4   7   5        3.28        1.50      2.57 o 
   5   7   5       24.47       23.95      3.73 o 
   6   7   5       13.82       10.70      3.13 o 
  -5   8   5       21.55       26.89      3.87 o 
  -4   8   5        0.00        2.74      2.56 o 
  -3   8   5       30.43       37.72      4.20 o 
  -2   8   5       19.68       18.69      3.50 o 
  -1   8   5       15.39       15.78      3.50 o 
   0   8   5       20.66       19.79      1.95 o 
   1   8   5        2.72        5.88      2.57 o 
   2   8   5       22.08       20.49      3.43 o 
   3   8   5        0.63        1.30      2.37 o 
   4   8   5        5.29        5.85      2.76 o 
   5   8   5       71.21       70.30      5.86 o 
  -4   9   5        4.56        2.18      3.25 o 
  -3   9   5        0.48        1.56      2.77 o 
  -2   9   5        0.70        2.45      2.78 o 
  -1   9   5       23.26       24.16      3.55 o 
   0   9   5       22.90       19.38      2.27 o 
   1   9   5        9.97       17.50      3.09 o 
   2   9   5        0.89        0.50      2.68 o 
   3   9   5        1.35        1.90      2.29 o 
  -1  10   5       19.96       19.37      3.81 o 
   0  10   5        0.53        0.32      1.83 o 
   1  10   5        1.08        3.36      2.69 o 
  -8   0   6       27.51       25.18      3.14 o 
  -7   0   6        5.16        0.20      2.12 o 
  -6   0   6      106.98       99.60      4.73 o 
  -5   0   6       16.46       15.83      2.23 o 
  -4   0   6       13.27       14.13      1.75 o 
  -3   0   6      395.66      387.52      6.77 o 
  -2   0   6     1269.26     1218.05     11.12 o 
  -1   0   6       97.95       85.75      2.84 o 
   0   0   6     2372.88     2190.76     39.49 o 
   1   0   6     4265.98     4226.83     82.79 o 
   2   0   6      650.46      663.17      8.75 o 
   3   0   6       10.88        9.33      1.34 o 
   4   0   6      629.26      666.37      9.85 o 
   5   0   6      147.27      160.20      5.45 o 
   6   0   6      184.42      187.95      6.47 o 
   7   0   6        0.12        3.23      1.86 o 
   8   0   6       24.16       24.43      3.34 o 
  -8   1   6        0.24        2.38      2.38 o 
  -7   1   6       10.58        4.09      2.73 o 
  -6   1   6        3.88        7.94      1.85 o 
  -5   1   6      113.34      104.71      4.66 o 
  -4   1   6       34.64       34.32      2.88 o 
  -3   1   6       20.82       24.50      2.15 o 
  -2   1   6      250.32      253.54      5.06 o 
  -1   1   6      490.46      496.56      5.97 o 
   0   1   6      345.82      362.28      3.95 o 
   1   1   6      520.01      520.03      6.94 o 
   2   1   6      896.81      981.07     10.00 o 
   3   1   6       12.29        8.82      1.59 o 
   4   1   6       42.52       49.53      2.90 o 
   5   1   6       57.86       50.11      3.35 o 
   6   1   6       12.14       11.09      2.25 o 
   7   1   6        0.71        2.16      2.16 o 
   8   1   6       26.90       26.20      3.86 o 
  -8   2   6       25.88       34.36      3.46 o 
  -7   2   6       60.25       70.75      4.34 o 
  -6   2   6        3.53        0.91      1.78 o 
  -5   2   6        8.57        9.84      2.08 o 
  -4   2   6       25.12       24.32      2.37 o 
  -3   2   6       55.77       50.08      2.86 o 
  -2   2   6       48.46       50.46      2.58 o 
  -1   2   6     1906.00     1935.07     13.31 o 
   0   2   6      922.14      971.84     23.07 o 
   1   2   6      138.09      139.13      3.80 o 
   2   2   6      413.83      460.12      7.21 o 
   3   2   6      115.19      109.36      3.84 o 
   4   2   6        0.08        0.70      1.25 o 
   5   2   6       53.66       57.92      3.71 o 
   6   2   6        0.69        2.32      1.79 o 
   7   2   6       15.11       17.63      2.83 o 
   8   2   6       34.70       37.69      4.05 o 
  -7   3   6        8.13        9.45      1.95 o 
  -6   3   6        0.13        0.58      1.72 o 
  -5   3   6       42.54       40.18      3.49 o 
  -4   3   6       23.87       23.63      2.68 o 
  -3   3   6        1.72        1.40      1.52 o 
  -2   3   6        4.42        3.17      1.49 o 
  -1   3   6      595.18      535.25      7.62 o 
   0   3   6      113.11      119.24      4.97 o 
   1   3   6        1.38        1.73      1.11 o 
   2   3   6      183.87      181.62      4.89 o 
   3   3   6       41.55       45.91      2.88 o 
   4   3   6        0.27        2.68      1.58 o 
   5   3   6       64.70       63.11      4.08 o 
   6   3   6       28.46       30.00      3.52 o 
   7   3   6       16.48       15.06      2.84 o 
  -7   4   6        2.86        0.88      2.12 o 
  -6   4   6        2.88        2.67      2.02 o 
  -5   4   6       20.19       20.99      2.59 o 
  -4   4   6      290.67      279.60      7.22 o 
  -3   4   6        7.83        8.72      2.04 o 
  -2   4   6      422.43      419.02      7.80 o 
  -1   4   6      212.96      181.89      4.94 o 
   0   4   6      155.26      168.18      5.67 o 
   1   4   6       79.35       75.02      3.45 o 
   2   4   6        0.01        0.22      1.08 o 
   3   4   6       26.42       26.09      2.32 o 
   4   4   6      484.70      502.01      9.68 o 
   5   4   6      617.62      618.87     11.89 o 
   6   4   6        3.13        3.69      2.36 o 
   7   4   6       53.74       55.51      4.56 o 
  -7   5   6        2.35        2.33      2.48 o 
  -6   5   6       15.58       12.60      2.99 o 
  -5   5   6        0.31        3.02      1.67 o 
  -4   5   6        8.48        6.74      2.54 o 
  -3   5   6      426.54      430.16      9.17 o 
  -2   5   6       67.75       71.09      3.72 o 
  -1   5   6       20.90       18.40      2.27 o 
   0   5   6      174.75      180.44      3.77 o 
   1   5   6        0.44        0.72      1.65 o 
   2   5   6       22.77       24.90      2.61 o 
   3   5   6        4.69        2.73      2.00 o 
   4   5   6      312.61      306.74      8.28 o 
   5   5   6        0.75        1.05      2.57 o 
   6   5   6        1.09        2.34      2.39 o 
   7   5   6       28.80       25.72      4.02 o 
  -6   6   6        0.88        2.87      1.86 o 
  -5   6   6        0.01        0.22      2.18 o 
  -4   6   6      227.34      246.99      7.93 o 
  -3   6   6       47.87       36.47      3.95 o 
  -2   6   6       15.21       20.99      2.79 o 
  -1   6   6        5.26        5.07      2.00 o 
   0   6   6        0.03        0.43      1.27 o 
   1   6   6        7.13       12.68      2.22 o 
   2   6   6        0.77        1.91      1.94 o 
   3   6   6        6.00        6.68      2.34 o 
   4   6   6      163.94      164.24      7.11 o 
   5   6   6      122.12      119.31      6.10 o 
   6   6   6       10.49       10.51      3.12 o 
  -5   7   6        7.78       11.83      2.70 o 
  -4   7   6        1.80        4.17      2.40 o 
  -3   7   6       64.04       66.63      4.79 o 
  -2   7   6      173.54      178.64      6.97 o 
  -1   7   6       57.56       65.33      3.90 o 
   0   7   6       71.82       74.07      3.22 o 
   1   7   6       50.64       47.24      3.83 o 
   2   7   6        7.10        4.78      2.40 o 
   3   7   6       36.82       38.80      4.02 o 
   4   7   6       43.73       44.67      4.21 o 
   5   7   6       17.79       24.44      3.70 o 
  -5   8   6       43.34       51.11      4.92 o 
  -4   8   6       24.83       24.31      3.36 o 
  -3   8   6       12.03       12.52      2.50 o 
  -2   8   6       60.66       71.32      4.88 o 
  -1   8   6       22.31       24.09      3.09 o 
   0   8   6        0.01        1.06      1.49 o 
   1   8   6       31.25       30.77      3.62 o 
   2   8   6        0.10        2.47      2.12 o 
   3   8   6       52.30       56.73      4.40 o 
   4   8   6        5.34        5.02      2.95 o 
  -3   9   6        0.31        0.81      2.11 o 
  -2   9   6        2.70        1.28      2.76 o 
  -1   9   6       13.55       13.60      3.23 o 
   0   9   6       23.19       23.32      2.53 o 
   1   9   6       29.67       26.01      3.94 o 
   2   9   6       53.17       52.60      4.48 o 
   3   9   6       29.53       27.53      4.13 o 
   0  10   6        1.65        3.95      2.09 o 
  -8   1   7       11.19       12.36      2.97 o 
  -7   1   7        0.14        1.89      1.75 o 
  -6   1   7       23.66       23.36      2.72 o 
  -5   1   7        2.35        1.59      1.73 o 
  -4   1   7        0.40        0.69      1.47 o 
  -3   1   7       91.22       85.74      3.57 o 
  -2   1   7       20.43       22.93      1.89 o 
  -1   1   7      480.78      464.90      6.88 o 
   0   1   7      256.19      253.69      5.16 o 
   1   1   7       10.61        8.30      1.51 o 
   2   1   7      756.70      782.19      9.65 o 
   3   1   7      436.66      396.98      7.47 o 
   4   1   7        0.08        1.59      1.36 o 
   5   1   7        6.63        5.44      1.64 o 
   6   1   7       84.16       67.36      4.73 o 
   7   1   7        3.25        3.14      2.09 o 
  -7   2   7        1.87        0.22      1.95 o 
  -6   2   7        4.22        5.07      2.10 o 
  -5   2   7        4.33        0.84      1.85 o 
  -4   2   7       22.00       19.77      2.42 o 
  -3   2   7        1.30        4.80      1.50 o 
  -2   2   7      449.94      418.69      7.13 o 
  -1   2   7     1115.76     1179.17     11.12 o 
   0   2   7        7.64        8.07      1.21 o 
   1   2   7       84.48       90.42      3.38 o 
   2   2   7      556.18      579.93      8.62 o 
   3   2   7      205.36      203.87      5.48 o 
   4   2   7        0.39        1.20      1.45 o 
   5   2   7       71.29       80.83      4.31 o 
   6   2   7       32.17       35.71      3.33 o 
   7   2   7        0.09        2.53      2.22 o 
  -7   3   7        0.25        2.99      1.68 o 
  -6   3   7       40.15       34.81      3.30 o 
  -5   3   7      362.91      387.31      8.98 o 
  -4   3   7       31.74       38.17      3.01 o 
  -3   3   7        0.58        1.92      1.43 o 
  -2   3   7      797.31      782.96     10.35 o 
  -1   3   7       83.06       72.18      3.17 o 
   0   3   7        5.57        4.18      2.13 o 
   1   3   7      396.39      441.88      7.65 o 
   2   3   7      267.25      260.29      6.10 o 
   3   3   7      768.04      736.12     10.79 o 
   4   3   7       39.00       42.24      3.06 o 
   5   3   7       76.51       84.91      4.63 o 
   6   3   7      293.26      303.12      8.80 o 
   7   3   7        1.16        1.42      2.00 o 
  -7   4   7       25.40       20.72      3.49 o 
  -6   4   7        4.67        6.13      2.19 o 
  -5   4   7       29.53       28.79      3.10 o 
  -4   4   7       56.21       55.00      3.95 o 
  -3   4   7      453.49      477.33      9.20 o 
  -2   4   7      117.27      122.93      4.45 o 
  -1   4   7       12.67       12.58      1.83 o 
   0   4   7      186.14      196.09      3.95 o 
   1   4   7       38.51       43.39      2.80 o 
   2   4   7       12.99       15.20      1.89 o 
   3   4   7      151.49      152.24      5.45 o 
   4   4   7      568.06      575.19     10.82 o 
   5   4   7        5.88        7.64      2.56 o 
   6   4   7        5.57        2.28      2.65 o 
   7   4   7        5.72        0.74      2.28 o 
  -7   5   7       14.62       18.11      2.95 o 
  -6   5   7        0.29        2.55      2.55 o 
  -5   5   7        1.33        3.18      1.98 o 
  -4   5   7      428.29      438.92      9.95 o 
  -3   5   7     1469.06     1506.90     16.95 o 
  -2   5   7      236.12      238.01      6.71 o 
  -1   5   7       19.45       14.00      1.92 o 
   0   5   7       13.27        9.09      1.34 o 
   1   5   7        1.43        0.77      1.77 o 
   2   5   7       34.43       31.94      2.77 o 
   3   5   7      134.48      133.07      5.34 o 
   4   5   7       91.91       91.91      5.41 o 
   5   5   7       18.50       17.86      3.37 o 
   6   5   7        0.12        0.49      2.19 o 
  -6   6   7       22.80       25.61      3.88 o 
  -5   6   7        2.57        6.05      2.08 o 
  -4   6   7       55.70       50.24      4.48 o 
  -3   6   7      706.48      713.52     12.87 o 
  -2   6   7        0.66        0.56      2.07 o 
  -1   6   7       45.78       47.86      3.57 o 
   0   6   7       27.19       28.62      1.90 o 
   1   6   7       18.66       19.01      2.44 o 
   2   6   7       47.16       48.16      3.47 o 
   3   6   7      133.50      136.36      5.89 o 
   4   6   7     1071.82     1107.98     16.74 o 
   5   6   7       11.22       10.62      2.87 o 
   6   6   7        0.04        1.80      2.76 o 
  -5   7   7        0.08        0.76      2.30 o 
  -4   7   7       25.30       32.88      3.97 o 
  -3   7   7        0.06        2.82      2.82 o 
  -2   7   7        8.07        8.79      2.60 o 
  -1   7   7        1.76        0.58      2.21 o 
   0   7   7       15.81       16.28      2.05 o 
   1   7   7       34.43       33.87      3.33 o 
   2   7   7        6.41        4.54      2.47 o 
   3   7   7       18.14       19.10      3.26 o 
   4   7   7        1.12        3.43      2.73 o 
   5   7   7       13.95       13.19      3.49 o 
  -4   8   7       14.87       10.57      3.00 o 
  -3   8   7       39.83       42.60      4.09 o 
  -2   8   7       23.33       22.99      3.78 o 
  -1   8   7        1.49        4.76      1.96 o 
   0   8   7       15.43       17.55      2.00 o 
   1   8   7        8.98        8.58      3.10 o 
   2   8   7        3.55        7.80      2.50 o 
   3   8   7        0.58        3.95      2.65 o 
   4   8   7        8.58        8.40      3.14 o 
  -3   9   7        0.16        0.27      2.71 o 
  -2   9   7        7.57        4.73      2.87 o 
  -1   9   7       37.20       31.54      4.19 o 
   0   9   7       38.31       29.04      6.56 o 
   1   9   7       19.11       20.18      3.69 o 
   2   9   7       18.54       18.98      3.38 o 
   3   9   7        0.11        0.00      2.59 o 
  -7   0   8       10.60        9.32      3.07 o 
  -6   0   8        5.64        5.44      2.09 o 
  -5   0   8      157.78      161.42      5.72 o 
  -4   0   8       46.12       50.32      3.22 o 
  -3   0   8       12.72       13.12      2.04 o 
  -2   0   8     1744.86     1937.32     16.05 o 
  -1   0   8     1049.67     1114.68     11.49 o 
   0   0   8       35.69       31.14      1.54 o 
   1   0   8       46.40       42.03      2.43 o 
   2   0   8      970.38      951.37     11.17 o 
   3   0   8      261.00      271.87      6.82 o 
   4   0   8      536.82      492.05      9.34 o 
   5   0   8        1.64        1.44      1.91 o 
   6   0   8       70.78       66.06      4.41 o 
   7   0   8       50.19       37.09      3.88 o 
  -7   1   8        2.21        0.87      2.33 o 
  -6   1   8        0.09        0.39      1.54 o 
  -5   1   8        4.73        4.23      1.91 o 
  -4   1   8       46.22       45.55      3.27 o 
  -3   1   8       14.54       18.71      2.17 o 
  -2   1   8       64.20       60.58      3.01 o 
  -1   1   8       50.44       57.47      2.86 o 
   0   1   8        2.83        2.25      0.90 o 
   1   1   8      260.35      260.04      5.75 o 
   2   1   8       19.40       20.07      2.21 o 
   3   1   8      296.29      315.51      6.95 o 
   4   1   8        0.95        0.47      1.42 o 
   5   1   8       62.20       55.39      3.62 o 
   6   1   8       27.04       20.73      3.14 o 
   7   1   8       12.56       12.81      2.91 o 
  -7   2   8        3.04        1.53      2.27 o 
  -6   2   8        0.01        1.76      1.97 o 
  -5   2   8       19.09       10.81      2.67 o 
  -4   2   8        3.35        0.47      1.67 o 
  -3   2   8       52.45       44.80      2.91 o 
  -2   2   8      174.82      173.46      4.95 o 
  -1   2   8       94.26       98.37      4.07 o 
   0   2   8      203.57      216.68      9.63 o 
   1   2   8       91.87       97.84      3.78 o 
   2   2   8       17.37       18.86      2.19 o 
   3   2   8      137.58      135.01      4.77 o 
   4   2   8        0.53        0.00      1.33 o 
   5   2   8       48.97       40.81      3.57 o 
   6   2   8       91.79       93.49      5.05 o 
   7   2   8       26.02       21.40      3.19 o 
  -7   3   8        3.33        2.38      2.38 o 
  -6   3   8       26.64       25.84      3.09 o 
  -5   3   8       51.19       50.33      4.00 o 
  -4   3   8      137.93      123.72      5.39 o 
  -3   3   8       10.94        9.40      2.01 o 
  -2   3   8        9.93       13.18      2.02 o 
  -1   3   8       75.69       69.51      3.40 o 
   0   3   8      320.36      320.91      5.20 o 
   1   3   8       42.10       48.67      3.05 o 
   2   3   8        1.66        0.43      1.46 o 
   3   3   8       18.35       16.34      2.13 o 
   4   3   8        9.45       10.92      2.09 o 
   5   3   8        0.29        1.19      2.12 o 
   6   3   8        6.12        4.04      2.46 o 
   7   3   8       18.11       15.69      2.45 o 
  -7   4   8        0.56        1.62      2.40 o 
  -6   4   8        1.36        5.07      2.00 o 
  -5   4   8       46.43       40.46      4.00 o 
  -4   4   8      188.99      195.41      6.73 o 
  -3   4   8       17.63       13.95      2.83 o 
  -2   4   8       17.14       18.15      2.42 o 
  -1   4   8       10.38        7.09      1.82 o 
   0   4   8       29.10       23.92      1.69 o 
   1   4   8       89.49       87.69      4.02 o 
   2   4   8       10.75       12.01      2.22 o 
   3   4   8      970.58     1010.75     13.92 o 
   4   4   8       19.25       17.39      2.89 o 
   5   4   8        0.07        1.48      2.03 o 
   6   4   8       16.29       17.55      2.86 o 
   7   4   8        0.87        3.06      2.48 o 
  -6   5   8       28.92       28.62      3.18 o 
  -5   5   8       12.98       19.14      3.15 o 
  -4   5   8       23.40       31.46      3.80 o 
  -3   5   8      213.35      226.60      7.51 o 
  -2   5   8       21.67       22.30      2.82 o 
  -1   5   8       41.69       38.11      3.19 o 
   0   5   8        4.33        5.06      1.60 o 
   1   5   8       21.43       25.85      2.61 o 
   2   5   8       21.02       25.96      2.85 o 
   3   5   8       45.26       48.61      4.02 o 
   4   5   8      240.52      252.10      8.05 o 
   5   5   8       59.35       64.68      4.54 o 
   6   5   8        0.16        2.77      2.12 o 
  -6   6   8       44.96       57.13      4.73 o 
  -5   6   8        0.08        1.47      2.45 o 
  -4   6   8       70.44       56.31      4.67 o 
  -3   6   8       38.25       37.48      3.79 o 
  -2   6   8      152.20      150.32      6.22 o 
  -1   6   8        2.32        1.66      1.98 o 
   0   6   8       18.89       13.67      1.82 o 
   1   6   8       41.39       46.31      3.57 o 
   2   6   8       45.93       50.80      3.93 o 
   3   6   8      171.15      196.07      7.13 o 
   4   6   8       81.30       95.95      5.66 o 
   5   6   8       27.62       33.33      3.77 o 
  -5   7   8        0.45        1.85      2.43 o 
  -4   7   8        0.39        1.52      2.62 o 
  -3   7   8        3.43        8.29      2.77 o 
  -2   7   8        0.58        2.45      2.29 o 
  -1   7   8       11.80       11.43      2.56 o 
   0   7   8       49.92       47.21      2.89 o 
   1   7   8       33.83       27.79      3.44 o 
   2   7   8       71.02       78.96      4.82 o 
   3   7   8       92.18       84.63      5.54 o 
   4   7   8       20.16       15.71      3.56 o 
   5   7   8       21.22       19.80      3.95 o 
  -4   8   8      100.28       82.92      5.68 o 
  -3   8   8       38.53       36.63      4.21 o 
  -2   8   8       10.63       12.95      2.84 o 
  -1   8   8        2.80        1.66      2.91 o 
   0   8   8       19.05       22.48      2.38 o 
   1   8   8       11.22       17.39      3.13 o 
   2   8   8        0.05        0.95      2.42 o 
   3   8   8       25.92       16.71      3.29 o 
   4   8   8       10.92        3.79      3.31 o 
  -2   9   8        0.29        1.34      2.66 o 
  -1   9   8       30.78       28.52      4.22 o 
   0   9   8        0.15        3.19      1.73 o 
   1   9   8       17.70       24.21      3.49 o 
   2   9   8        0.55        3.28      2.56 o 
  -7   1   9        8.92       12.77      2.62 o 
  -6   1   9       16.43       19.43      3.08 o 
  -5   1   9        0.19        0.54      1.97 o 
  -4   1   9        0.48        0.51      1.50 o 
  -3   1   9      206.99      209.28      6.02 o 
  -2   1   9      288.49      289.26      6.71 o 
  -1   1   9       93.25       84.92      3.70 o 
   0   1   9      398.33      366.03      6.82 o 
   1   1   9       18.28       13.98      1.82 o 
   2   1   9      310.34      297.05      6.78 o 
   3   1   9        1.27        1.78      1.78 o 
   4   1   9        8.09        6.72      1.75 o 
   5   1   9        2.52        0.40      1.84 o 
   6   1   9        5.25        7.09      2.32 o 
   7   1   9       32.57       41.24      3.64 o 
  -7   2   9        4.28        4.01      2.25 o 
  -6   2   9       10.25       11.10      2.56 o 
  -5   2   9      119.00      107.27      5.29 o 
  -4   2   9      151.51      164.04      5.90 o 
  -3   2   9       26.94       24.01      2.62 o 
  -2   2   9       16.26       19.18      2.17 o 
  -1   2   9      304.91      298.38      6.70 o 
   0   2   9      514.52      520.89     11.07 o 
   1   2   9       13.93       11.39      1.70 o 
   2   2   9      324.47      323.39      7.23 o 
   3   2   9       75.25       72.81      4.08 o 
   4   2   9      111.47      119.65      5.09 o 
   5   2   9        2.02        0.00      1.98 o 
   6   2   9       45.09       40.92      3.87 o 
   7   2   9        6.46        5.95      2.84 o 
  -7   3   9        6.81        6.32      2.32 o 
  -6   3   9        3.88        1.72      2.62 o 
  -5   3   9       40.18       43.49      3.84 o 
  -4   3   9      770.30      846.76     13.54 o 
  -3   3   9        8.78        5.37      1.96 o 
  -2   3   9       10.99       10.40      1.91 o 
  -1   3   9       45.41       49.52      2.98 o 
   0   3   9       10.44       12.16      1.34 o 
   1   3   9      627.00      639.42     10.34 o 
   2   3   9       10.29       13.30      2.24 o 
   3   3   9        8.42        6.50      2.18 o 
   4   3   9      247.10      250.00      7.65 o 
   5   3   9        0.00        1.27      2.08 o 
   6   3   9       13.77       10.87      2.37 o 
   7   3   9       27.80       29.41      4.04 o 
  -6   4   9        2.92        5.99      2.41 o 
  -5   4   9       99.19      112.16      5.86 o 
  -4   4   9       37.09       46.31      3.97 o 
  -3   4   9        1.60        1.49      2.14 o 
  -2   4   9        8.66       12.53      2.20 o 
  -1   4   9       19.66       15.05      2.24 o 
   0   4   9        0.33        1.61      1.25 o 
   1   4   9      192.23      196.83      6.07 o 
   2   4   9        0.01        1.16      1.79 o 
   3   4   9      951.99      994.94     14.44 o 
   4   4   9        8.78       10.62      2.58 o 
   5   4   9        4.43        6.28      2.45 o 
   6   4   9        1.33        1.24      2.43 o 
  -6   5   9       36.57       33.76      4.12 o 
  -5   5   9       22.11       16.72      3.30 o 
  -4   5   9        7.83        8.60      2.62 o 
  -3   5   9        0.57        4.08      2.04 o 
  -2   5   9       47.33       58.90      4.06 o 
  -1   5   9        7.10        6.42      2.04 o 
   0   5   9       84.98       74.83      2.94 o 
   1   5   9       46.57       46.18      3.71 o 
   2   5   9      260.41      283.42      7.83 o 
   3   5   9       44.31       41.61      3.83 o 
   4   5   9       14.00        9.68      3.31 o 
   5   5   9      186.21      182.78      7.42 o 
   6   5   9        5.12        8.60      2.33 o 
  -5   6   9       25.58       18.85      3.39 o 
  -4   6   9       22.45       19.12      3.56 o 
  -3   6   9      214.33      232.15      8.03 o 
  -2   6   9       24.09       23.38      3.22 o 
  -1   6   9       14.74       17.66      2.62 o 
   0   6   9        0.00        0.98      1.35 o 
   1   6   9        2.53        2.95      2.22 o 
   2   6   9       42.18       49.06      3.88 o 
   3   6   9      305.29      297.50      9.17 o 
   4   6   9      142.44      141.75      6.76 o 
   5   6   9        7.29        9.40      2.85 o 
  -4   7   9       40.31       42.47      4.41 o 
  -3   7   9       73.50       67.80      5.04 o 
  -2   7   9       13.74        9.96      2.84 o 
  -1   7   9        1.89        1.81      2.48 o 
   0   7   9       62.94       57.97      3.11 o 
   1   7   9       56.92       53.98      4.32 o 
   2   7   9       22.46       22.57      3.24 o 
   3   7   9       85.87       84.57      5.35 o 
   4   7   9        1.63        2.77      2.77 o 
  -3   8   9       13.28        9.00      3.10 o 
  -2   8   9        0.69        1.04      2.51 o 
  -1   8   9        3.08        2.50      2.65 o 
   0   8   9        4.06        1.57      1.92 o 
   1   8   9        2.91        2.38      2.60 o 
   2   8   9       89.33       99.51      5.63 o 
   3   8   9       54.07       50.31      4.52 o 
  -1   9   9        1.69        6.48      2.56 o 
   0   9   9        4.82        3.89      2.10 o 
   1   9   9       18.21       10.97      3.70 o 
  -7   0  10        1.29        3.25      1.91 o 
  -6   0  10       51.73       51.07      4.21 o 
  -5   0  10       22.66       21.19      2.89 o 
  -4   0  10       27.08       29.95      2.92 o 
  -3   0  10       90.13       82.98      4.09 o 
  -2   0  10      628.64      672.46     10.62 o 
  -1   0  10       56.76       55.70      3.10 o 
   0   0  10        1.40        3.16      1.50 o 
   1   0  10       26.99       25.90      2.26 o 
   2   0  10        3.71        1.97      1.81 o 
   3   0  10        1.99        3.18      1.74 o 
   4   0  10        0.65        0.38      1.76 o 
   5   0  10      439.87      380.09      9.95 o 
   6   0  10       33.08       34.63      3.94 o 
   7   0  10        1.50        2.00      2.24 o 
  -7   1  10        0.01        2.24      2.24 o 
  -6   1  10        2.78        0.84      2.42 o 
  -5   1  10      102.84      106.44      5.51 o 
  -4   1  10       10.12        5.68      2.31 o 
  -3   1  10       57.23       59.28      3.80 o 
  -2   1  10       97.06      105.93      4.48 o 
  -1   1  10        5.31        5.68      1.81 o 
   0   1  10        2.57        2.71      1.80 o 
   1   1  10      120.31      107.81      4.35 o 
   2   1  10       29.66       35.46      3.10 o 
   3   1  10       19.07       20.92      2.54 o 
   4   1  10        0.14        0.17      1.85 o 
   5   1  10      250.29      250.80      7.41 o 
   6   1  10        1.68        1.41      2.00 o 
   7   1  10        1.56        0.51      2.81 o 
  -7   2  10        0.14        1.36      2.31 o 
  -6   2  10        1.32        3.24      1.87 o 
  -5   2  10       49.91       50.91      4.30 o 
  -4   2  10       44.55       41.36      3.82 o 
  -3   2  10       31.71       34.98      3.19 o 
  -2   2  10       34.07       38.57      3.11 o 
  -1   2  10       70.24       63.39      3.51 o 
   0   2  10        1.22        0.44      1.01 o 
   1   2  10      142.38      137.86      5.03 o 
   2   2  10      439.96      419.32      8.77 o 
   3   2  10      285.24      273.64      7.48 o 
   4   2  10        2.84        6.34      1.91 o 
   5   2  10       66.66       65.20      4.49 o 
   6   2  10        0.04        0.95      2.22 o 
  -6   3  10        0.17        1.37      2.02 o 
  -5   3  10       96.52      109.63      5.83 o 
  -4   3  10      341.13      353.34      9.49 o 
  -3   3  10      132.72      142.96      5.77 o 
  -2   3  10        8.78        4.45      2.02 o 
  -1   3  10        3.87        2.73      1.64 o 
   0   3  10       12.44       10.61      1.95 o 
   1   3  10        5.86        5.23      2.22 o 
   2   3  10      501.12      487.89      9.80 o 
   3   3  10       86.79       80.95      4.82 o 
   4   3  10        9.70        6.66      2.64 o 
   5   3  10       10.40       10.13      2.90 o 
   6   3  10       12.47       11.65      3.14 o 
  -6   4  10       11.06       10.90      2.56 o 
  -5   4  10       74.62       67.73      5.06 o 
  -4   4  10       19.02       24.26      2.74 o 
  -3   4  10      111.42       99.89      5.44 o 
  -2   4  10        6.79        6.19      2.27 o 
  -1   4  10        1.70        2.28      1.84 o 
   0   4  10      132.78      120.49      3.62 o 
   1   4  10       22.41       23.19      2.92 o 
   2   4  10       22.98       29.21      3.07 o 
   3   4  10      165.85      158.89      6.33 o 
   4   4  10      113.68      119.14      5.58 o 
   5   4  10        5.05        3.31      2.41 o 
   6   4  10        4.09        3.62      2.56 o 
  -6   5  10       15.89       14.40      3.30 o 
  -5   5  10        0.06        1.75      2.69 o 
  -4   5  10        0.19        1.89      2.21 o 
  -3   5  10        3.67        3.78      2.70 o 
  -2   5  10        0.33        4.56      1.73 o 
  -1   5  10        1.35        2.32      1.72 o 
   0   5  10       18.74       22.91      2.33 o 
   1   5  10       98.74      107.40      5.29 o 
   2   5  10       18.14       15.37      2.97 o 
   3   5  10       12.22       16.37      2.78 o 
   4   5  10       33.11       34.25      3.61 o 
   5   5  10       10.27       12.50      3.02 o 
  -5   6  10        0.57        1.34      2.29 o 
  -4   6  10        0.00        1.02      2.46 o 
  -3   6  10        4.81        6.57      2.89 o 
  -2   6  10       10.65       10.54      2.78 o 
  -1   6  10       18.64       17.90      3.09 o 
   0   6  10        7.59        5.61      1.57 o 
   1   6  10       19.91       24.19      3.00 o 
   2   6  10        3.52        3.80      2.32 o 
   3   6  10        2.07        2.56      2.56 o 
   4   6  10        0.55        1.20      2.82 o 
   5   6  10        0.06        1.32      2.46 o 
  -4   7  10       22.82       20.48      3.74 o 
  -3   7  10       24.54       21.22      3.71 o 
  -2   7  10        7.48        5.02      3.03 o 
  -1   7  10       24.76       32.19      3.34 o 
   0   7  10       37.57       34.60      2.69 o 
   1   7  10       45.23       42.48      4.07 o 
   2   7  10        0.42        1.60      2.44 o 
   3   7  10        8.53        5.93      3.20 o 
   4   7  10        7.37        6.58      2.65 o 
  -3   8  10        0.05        1.13      3.18 o 
  -2   8  10        1.36        6.81      2.78 o 
  -1   8  10        4.86        3.88      2.42 o 
   0   8  10        1.52        1.63      1.65 o 
   1   8  10        0.10        1.96      2.76 o 
   2   8  10       23.57       23.08      3.85 o 
  -6   1  11       12.56       15.35      3.17 o 
  -5   1  11      147.66      154.57      6.56 o 
  -4   1  11      105.21       93.44      5.09 o 
  -3   1  11        1.94        1.98      2.16 o 
  -2   1  11       53.38       46.29      3.51 o 
  -1   1  11       95.14       92.56      4.40 o 
   0   1  11      122.65      129.58      3.60 o 
   1   1  11        2.55        2.38      1.87 o 
   2   1  11       36.02       36.53      3.20 o 
   3   1  11      108.24      113.02      5.21 o 
   4   1  11      145.91      149.72      6.10 o 
   5   1  11        0.69        0.00      2.00 o 
   6   1  11        0.00        0.49      1.92 o 
  -6   2  11       66.40       66.55      4.57 o 
  -5   2  11        9.86        9.26      2.76 o 
  -4   2  11        0.07        0.82      2.30 o 
  -3   2  11       66.58       70.15      4.48 o 
  -2   2  11       54.15       53.21      3.66 o 
  -1   2  11        9.14        3.84      1.79 o 
   0   2  11       15.62       16.47      1.69 o 
   1   2  11       41.48       46.67      3.21 o 
   2   2  11     1181.39     1273.85     15.98 o 
   3   2  11        0.89        2.14      2.14 o 
   4   2  11       47.89       55.42      3.93 o 
   5   2  11        0.18        2.50      2.50 o 
   6   2  11        3.82        5.28      2.33 o 
  -6   3  11       18.62       23.09      3.33 o 
  -5   3  11        6.50        7.47      2.87 o 
  -4   3  11       10.26       11.06      2.45 o 
  -3   3  11       27.68       24.35      3.30 o 
  -2   3  11       43.85       37.03      3.28 o 
  -1   3  11       25.32       28.37      2.72 o 
   0   3  11       11.37        9.24      1.48 o 
   1   3  11      116.70      104.26      4.86 o 
   2   3  11      109.53      108.48      5.22 o 
   3   3  11       98.60       91.45      5.00 o 
   4   3  11        2.15        3.45      2.15 o 
   5   3  11        0.48        1.18      2.40 o 
   6   3  11       27.71       33.28      4.31 o 
  -6   4  11        0.76        1.79      2.57 o 
  -5   4  11        3.96        1.74      2.37 o 
  -4   4  11       49.23       51.93      4.89 o 
  -3   4  11       17.86       22.66      3.36 o 
  -2   4  11        8.09        4.76      2.20 o 
  -1   4  11       58.76       67.82      4.41 o 
   0   4  11       24.93       25.83      2.28 o 
   1   4  11       96.77       87.46      4.67 o 
   2   4  11       76.07       76.54      4.57 o 
   3   4  11        0.34        3.70      1.82 o 
   4   4  11       56.69       59.62      4.63 o 
   5   4  11        0.03        1.75      2.29 o 
  -5   5  11       17.06       17.49      4.17 o 
  -4   5  11        0.01        0.77      2.13 o 
  -3   5  11        0.12        1.68      2.42 o 
  -2   5  11        5.47        7.19      2.37 o 
  -1   5  11      129.19      111.75      5.59 o 
   0   5  11      365.56      359.79      6.65 o 
   1   5  11        0.65        2.31      2.31 o 
   2   5  11        0.58        4.12      2.05 o 
   3   5  11       84.03       83.47      5.14 o 
   4   5  11        2.13        0.70      2.77 o 
   5   5  11        0.23        0.62      2.48 o 
  -4   6  11        0.05        3.00      2.29 o 
  -3   6  11        0.11        2.86      2.37 o 
  -2   6  11        0.29        0.72      2.20 o 
  -1   6  11       11.01        6.70      2.63 o 
   0   6  11        2.09        4.75      3.09 o 
   1   6  11        8.77        4.34      2.69 o 
   2   6  11        0.48        0.45      2.24 o 
   3   6  11       15.64       10.42      3.14 o 
   4   6  11        7.24        0.49      3.02 o 
  -3   7  11        0.75        2.24      2.87 o 
  -2   7  11        5.94       10.33      3.02 o 
  -1   7  11        0.08        1.52      1.84 o 
   0   7  11       42.99       38.57      2.87 o 
   1   7  11       30.15       25.45      4.18 o 
   2   7  11        0.59        3.76      2.28 o 
   3   7  11        5.52        9.47      2.94 o 
  -1   8  11        4.13        2.42      2.89 o 
   0   8  11       13.00       16.43      5.12 o 
   1   8  11        2.60        5.45      2.47 o 
  -6   0  12       72.07       73.68      5.15 o 
  -5   0  12      110.08      130.48      6.33 o 
  -4   0  12       26.93       21.01      3.13 o 
  -3   0  12        1.15        0.75      1.61 o 
  -2   0  12       70.75       66.61      3.97 o 
  -1   0  12       39.76       34.87      3.06 o 
   0   0  12      100.13       95.13      3.22 o 
   1   0  12     1240.70     1321.66     16.46 o 
   2   0  12      305.93      308.19      8.37 o 
   3   0  12        0.01        2.63      1.99 o 
   4   0  12       28.38       29.25      3.33 o 
   5   0  12       38.56       39.47      3.90 o 
   6   0  12       17.99       22.49      3.58 o 
  -6   1  12       99.11       82.29      5.78 o 
  -5   1  12      268.24      273.40      8.81 o 
  -4   1  12        0.43        0.42      2.18 o 
  -3   1  12        6.48        4.51      2.03 o 
  -2   1  12        0.38        3.17      1.71 o 
  -1   1  12       26.37       29.13      3.29 o 
   0   1  12       19.98       18.95      1.90 o 
   1   1  12      180.92      198.11      6.41 o 
   2   1  12       57.13       55.68      3.95 o 
   3   1  12       42.83       37.14      3.62 o 
   4   1  12       25.59       23.60      3.18 o 
   5   1  12       14.65       11.71      2.74 o 
   6   1  12       10.59        6.15      3.20 o 
  -6   2  12        8.72       11.26      3.09 o 
  -5   2  12        7.57        9.61      2.70 o 
  -4   2  12       28.87       37.41      3.67 o 
  -3   2  12       98.39       96.72      5.42 o 
  -2   2  12       15.62       13.38      2.76 o 
  -1   2  12       26.10       27.49      3.05 o 
   0   2  12       15.45       14.45      1.75 o 
   1   2  12        0.05        0.91      2.11 o 
   2   2  12      321.94      310.61      8.45 o 
   3   2  12       48.80       45.99      3.77 o 
   4   2  12       54.82       51.26      4.30 o 
   5   2  12       20.11       27.44      3.20 o 
   6   2  12        1.89        0.77      2.26 o 
  -6   3  12        0.16        0.75      2.34 o 
  -5   3  12        0.47        0.75      2.72 o 
  -4   3  12        2.02        2.88      2.29 o 
  -3   3  12       25.21       24.29      3.41 o 
  -2   3  12        1.80        0.21      2.32 o 
  -1   3  12        6.78        9.46      2.16 o 
   0   3  12        1.78        0.67      1.88 o 
   1   3  12       30.17       31.65      3.22 o 
   2   3  12        3.33        5.26      2.17 o 
   3   3  12       97.01       89.96      5.33 o 
   4   3  12       91.68       78.84      5.43 o 
   5   3  12        5.32        7.22      2.85 o 
  -5   4  12        0.76        2.64      2.64 o 
  -4   4  12        3.48        6.92      2.56 o 
  -3   4  12        5.38        1.95      2.61 o 
  -2   4  12        0.25        0.46      2.22 o 
  -1   4  12        1.93        7.59      2.36 o 
   0   4  12       27.52       24.08      2.36 o 
   1   4  12       57.46       57.83      4.00 o 
   2   4  12       55.17       48.17      4.26 o 
   3   4  12       34.82       36.64      3.86 o 
   4   4  12        0.17        1.89      2.35 o 
   5   4  12        2.02        1.54      2.52 o 
  -4   5  12        9.44        6.80      3.42 o 
  -3   5  12        4.27        0.76      2.73 o 
  -2   5  12        5.11        7.27      2.65 o 
  -1   5  12       30.49       25.91      3.85 o 
   0   5  12        3.42        6.65      1.77 o 
   1   5  12       36.13       30.19      3.55 o 
   2   5  12        0.51        4.12      2.08 o 
   3   5  12       18.94       18.73      3.20 o 
   4   5  12        0.00        0.73      2.29 o 
  -4   6  12        0.31        2.59      2.93 o 
  -3   6  12        1.75        0.00      2.63 o 
  -2   6  12        2.29        1.04      2.51 o 
  -1   6  12        7.02        9.29      2.51 o 
   0   6  12       14.69       11.57      2.01 o 
   1   6  12       25.04       24.50      3.15 o 
   2   6  12       16.01       18.98      3.31 o 
   3   6  12        2.01        2.63      2.34 o 
  -2   7  12        0.02        2.90      2.90 o 
  -1   7  12       34.22       28.77      3.69 o 
   0   7  12        8.29       10.64      2.10 o 
   1   7  12        6.70        5.52      2.99 o 
   2   7  12        0.74        0.71      2.54 o 
  -5   1  13        5.60        6.43      2.62 o 
  -4   1  13       17.53       17.17      3.19 o 
  -3   1  13       25.26       30.41      3.27 o 
  -2   1  13        0.83        1.63      1.88 o 
  -1   1  13        0.67        2.05      2.05 o 
   0   1  13       55.55       63.73      2.93 o 
   1   1  13      174.65      176.52      6.67 o 
   2   1  13      326.34      348.05      9.21 o 
   3   1  13      120.50      113.49      5.74 o 
   4   1  13       29.14       37.92      3.61 o 
   5   1  13        4.76        3.00      2.62 o 
  -5   2  13        0.00        1.46      2.45 o 
  -4   2  13       19.04       25.78      3.43 o 
  -3   2  13        1.59        4.46      2.23 o 
  -2   2  13       18.13       25.77      3.54 o 
  -1   2  13       26.07       31.39      3.32 o 
   0   2  13      257.02      260.64      8.89 o 
   1   2  13        1.20        0.40      2.22 o 
   2   2  13       22.77       16.26      3.31 o 
   3   2  13       58.34       60.19      4.81 o 
   4   2  13       28.34       20.44      3.64 o 
   5   2  13        7.05        3.55      2.66 o 
  -5   3  13        5.95        3.19      3.27 o 
  -4   3  13        3.72        1.82      3.07 o 
  -3   3  13        0.00        1.73      2.64 o 
  -2   3  13        2.64        1.17      2.18 o 
  -1   3  13       98.29      103.12      5.46 o 
   0   3  13        7.75        8.80      1.85 o 
   1   3  13        5.95        8.54      2.22 o 
   2   3  13       46.68       48.49      3.95 o 
   3   3  13       22.55       18.40      3.39 o 
   4   3  13       37.37       36.22      3.95 o 
   5   3  13       27.30       30.50      4.20 o 
  -4   4  13       23.37       20.85      3.79 o 
  -3   4  13       23.48       22.74      3.16 o 
  -2   4  13       30.05       29.60      3.44 o 
  -1   4  13        4.56        0.92      2.50 o 
   0   4  13        0.44        0.54      1.51 o 
   1   4  13        1.98        0.41      1.89 o 
   2   4  13        9.86       10.43      2.90 o 
   3   4  13       10.78       10.30      2.41 o 
   4   4  13        0.22        1.99      2.28 o 
  -4   5  13       41.76       50.41      4.76 o 
  -3   5  13        7.51       10.75      2.39 o 
  -2   5  13        7.13        3.63      2.87 o 
  -1   5  13       40.73       42.77      3.54 o 
   0   5  13        0.61        1.74      1.61 o 
   1   5  13        0.99        1.32      1.98 o 
   2   5  13        3.27        7.03      2.43 o 
   3   5  13        5.12        5.45      2.45 o 
   4   5  13       10.98       12.42      2.86 o 
  -3   6  13        3.77        6.10      3.20 o 
  -2   6  13       28.55       28.79      3.70 o 
  -1   6  13        2.79        5.64      2.40 o 
   0   6  13        0.02        2.00      1.65 o 
   1   6  13       30.80       29.22      2.74 o 
   2   6  13        6.08        8.25      2.24 o 
  -1   7  13       51.60       47.76      4.55 o 
   0   7  13       15.92       17.97      2.16 o 
  -5   0  14       16.09       16.91      2.65 o 
  -4   0  14       17.50       17.32      2.88 o 
  -3   0  14        0.09        0.42      1.82 o 
  -2   0  14       22.65       22.66      3.07 o 
  -1   0  14       58.88       64.32      4.44 o 
   0   0  14        0.93        0.89      1.64 o 
   1   0  14      975.44     1028.67     16.12 o 
   2   0  14        7.77        9.98      2.95 o 
   3   0  14        1.19        2.35      2.20 o 
   4   0  14        6.50        6.72      2.75 o 
   5   0  14        1.29        2.53      2.53 o 
  -5   1  14       34.21       35.33      3.96 o 
  -4   1  14        1.01        1.62      2.14 o 
  -3   1  14        1.71        2.92      2.21 o 
  -2   1  14        1.05        0.90      2.61 o 
  -1   1  14        4.96        8.75      2.38 o 
   0   1  14      139.01      147.28     10.42 o 
   1   1  14      100.73      105.02      5.74 o 
   2   1  14       24.89       22.82      3.74 o 
   3   1  14        0.47        0.33      2.00 o 
   4   1  14        2.11        0.24      2.74 o 
   5   1  14        6.10        7.02      2.82 o 
  -5   2  14       22.46       24.47      3.61 o 
  -4   2  14        0.00        0.26      2.51 o 
  -3   2  14        4.53        6.37      2.59 o 
  -2   2  14       10.42       11.54      2.64 o 
  -1   2  14       49.99       60.51      4.42 o 
   0   2  14        9.97       10.85      2.16 o 
   1   2  14      145.09      157.06      6.14 o 
   2   2  14        4.30        2.62      2.88 o 
   3   2  14        9.31        9.63      2.26 o 
   4   2  14        7.48        3.93      2.67 o 
  -4   3  14        0.01        1.96      2.38 o 
  -3   3  14        0.63        0.79      2.41 o 
  -2   3  14       66.59       68.92      5.04 o 
  -1   3  14       71.89       69.98      4.72 o 
   0   3  14       15.40       11.62      2.10 o 
   1   3  14        0.19        0.44      2.30 o 
   2   3  14       17.65       22.84      3.03 o 
   3   3  14       54.43       52.92      4.19 o 
   4   3  14        0.14        0.05      2.17 o 
  -4   4  14       17.46       13.68      3.75 o 
  -3   4  14        5.10        6.41      2.64 o 
  -2   4  14        2.81        5.23      2.41 o 
  -1   4  14       23.35       20.29      3.43 o 
   0   4  14       49.62       44.50      4.29 o 
   1   4  14        6.62        7.88      2.46 o 
   2   4  14        0.06        0.23      2.15 o 
   3   4  14       23.90       32.39      3.43 o 
  -3   5  14        0.00        0.88      2.99 o 
  -2   5  14        6.87        7.93      3.40 o 
  -1   5  14        0.00        3.83      2.31 o 
   0   5  14        2.71        3.76      3.61 o 
   1   5  14        1.13        1.92      1.98 o 
   2   5  14        0.51        1.41      2.09 o 
   3   5  14        1.04        0.98      2.33 o 
  -1   6  14        9.04       13.07      3.01 o 
   0   6  14        0.11        1.75      1.75 o 
   1   6  14        0.29        0.98      2.39 o 
  -4   1  15        0.38        2.80      2.80 o 
  -3   1  15        3.05        1.43      2.38 o 
  -2   1  15       15.63       22.18      3.25 o 
  -1   1  15       15.76       21.65      3.45 o 
   0   1  15       60.96       72.03      3.92 o 
   1   1  15      181.15      190.89      7.67 o 
   2   1  15        0.77        1.16      2.47 o 
   3   1  15        1.11        0.48      2.27 o 
   4   1  15       32.66       35.64      3.97 o 
  -4   2  15        0.04        3.89      2.38 o 
  -3   2  15        3.45        2.44      2.63 o 
  -2   2  15        9.86        4.93      3.12 o 
  -1   2  15        7.64        5.85      2.73 o 
   0   2  15      183.06      189.80      5.49 o 
   1   2  15        1.06        2.56      2.56 o 
   2   2  15        1.45        1.15      2.37 o 
   3   2  15        0.32        0.96      2.30 o 
  -3   3  15        9.82       15.35      3.27 o 
  -2   3  15        5.30        5.12      3.11 o 
  -1   3  15        1.73        1.26      2.63 o 
   0   3  15        7.65        5.82      2.72 o 
   1   3  15        5.11        2.07      2.42 o 
   2   3  15       23.09       27.02      3.36 o 
   3   3  15        0.24        2.89      2.28 o 
  -3   4  15       23.87       24.98      3.76 o 
  -2   4  15        0.00        0.26      2.60 o 
  -1   4  15       10.52       16.53      2.88 o 
   0   4  15        2.49        1.43      1.96 o 
   1   4  15        3.55        6.84      2.43 o 
   2   4  15        2.39        5.20      2.36 o 
  -1   5  15        0.94        1.60      2.84 o 
   0   5  15        4.10        2.93      1.75 o 
   1   5  15        8.89        9.65      3.00 o 
  -3   0  16       25.95       22.77      3.28 o 
  -2   0  16       17.70       15.91      3.17 o 
  -1   0  16      100.09       94.59      5.73 o 
   0   0  16       33.05       34.90      3.47 o 
   1   0  16        4.63        3.68      2.85 o 
   2   0  16       61.64       67.17      4.97 o 
   3   0  16        2.19        0.78      2.81 o 
  -3   1  16       14.73       18.47      3.12 o 
  -2   1  16       44.48       47.76      4.57 o 
  -1   1  16       34.95       34.11      4.33 o 
   0   1  16       36.20       33.55      2.95 o 
   1   1  16       16.95       13.58      3.49 o 
   2   1  16       18.95       18.35      3.08 o 
   3   1  16        9.36       16.10      3.08 o 
  -3   2  16        7.72        6.91      3.58 o 
  -2   2  16        3.03        6.05      2.50 o 
  -1   2  16       15.27       21.31      3.36 o 
   0   2  16       92.18       79.04      4.02 o 
   1   2  16       13.71       13.98      2.92 o 
   2   2  16        0.02        0.48      2.18 o 
  -2   3  16        1.06        2.93      2.93 o 
  -1   3  16       11.84       14.80      3.00 o 
   0   3  16       15.63       17.31      2.45 o 
   1   3  16       12.38       10.89      3.12 o 
   2   3  16       16.19       11.84      2.79 o 
  -1   4  16       36.57       33.95      4.28 o 
   0   4  16       27.13       24.55      2.57 o 
  -1   1  17        1.41        3.23      2.93 o 
   0   1  17        0.00        0.75      1.89 o 
   1   1  17        6.43        6.62      2.88 o 
   0   2  17       28.27       28.94      9.19 o 
                                                 
